# Supplementary material for: Recognition of Genetic Conditions After Learning With Images Created Using Generative Artificial Intelligence
Source: JAMA Netw Open. 2024 Mar 15;7(3):e242609. doi: 10.1001/jamanetworkopen.2024.2609 (PMC10943405; doi:10.1001/jamanetworkopen.2024.2609)
Supplement: Supplement 2. — eTable 1. Data Sources Used for Model Training and Fine-Tuning eTable 2. Demographic Information About Participants eTable 7. Self-Reported Influence of Age, Gender, and Ancestry on Syndromic Facial Characteristics Prior to and After Interventions [file jamanetwopen-e242609-s002.xlsx]

## Sheet: Sheet1
Waikel RL, Othman AA, Patel T, et al. Recognition of genetic conditions after learning with images created using generative artificial intelligence. JAMA Netw Open. 2024;7(3):e242609. doi:10.1001/jamanetworkopen.2024.2609
This supplemental material has been provided by the authors to give readers additional information about their work.
eTable 1. Data sources used for model training and fine-tuning
eTable 2. Demographic information about participant
eTable 7. Self-reported influence of age, gender, and ancestry on syndromic facial characteristics prior to and after interventions

## Sheet: eTable 1
eTable 1. Data sources used for model training and fine-tuning. A total of 3089 images were used in finetuning: 591 22q deletion syndrome (22qDS), 308 Beckwith Wiedemann syndrome (BWS), 120 Cornelia de Lange syndrome (CdLs), 352 Down syndrome (DS), 247 Kabuki syndrome (KS), 327 Noonan syndrome (NS), 529 Williams syndrome (WS), 105 Rubinstein-Taybi syndrome (RSTS1), 104 Prader-Willi syndrome (PWS)…
image_name	syndrome	URL	Real Images for Intervention	Test images
22q11DSSlide2.png	22q11DS	https://www.ncbi.nlm.nih.gov/pmc/articles/PMC3232571/	FALSE	FALSE
22q11DSSlide3.png	22q11DS	https://jmg.bmj.com/content/jmedgenet/30/10/822.full.pdf	FALSE	FALSE
22q11DSSlide4.png	22q11DS	https://link.springer.com/epdf/10.1007/BF01957496?sharing_token=E7BsAXTHaD7fFKyAXagLgfe4RwlQNchNByi7wbcMAY7_tMYGfvjIi__hXsbwJX2jgl5HQxOH1YEHIOKqa7dUZNDbmlD8jda_OrrmnhuUkcI90k3Yq1x1dV3KPmUywCaxzku9UXZ_1mjYJNMn4ALJhg%3D%3D	FALSE	FALSE
22q11DSSlide5.png	22q11DS	https://link.springer.com/epdf/10.1007/BF01957496?sharing_token=E7BsAXTHaD7fFKyAXagLgfe4RwlQNchNByi7wbcMAY7_tMYGfvjIi__hXsbwJX2jgl5HQxOH1YEHIOKqa7dUZNDbmlD8jda_OrrmnhuUkcI90k3Yq1x1dV3KPmUywCaxzku9UXZ_1mjYJNMn4ALJhg%3D%3D	FALSE	FALSE
22q11DSSlide6.png	22q11DS	https://onlinelibrary.wiley.com/doi/epdf/10.1002/ddrr.2	FALSE	FALSE
22q11DSSlide7.png	22q11DS	https://jamanetwork.com/journals/jamaotolaryngology/fullarticle/405333	FALSE	FALSE
22q11DSSlide8.png	22q11DS	https://www.nejm.org/doi/full/10.1056/NEJM196812122792401?casa_token=iWfThSDMTeYAAAAA:jWLa63nDgKbBxBOeBkN30ngL33tKIeKy2tFiqrDn7Lktj7UmAfFbM5tM4mKPtGuiBVxBlvC2m1g3XCXs	FALSE	FALSE
22q11DSSlide9.png	22q11DS	https://jnnp.bmj.com/content/73/5/600	FALSE	FALSE
22q11DSSlide10.png	22q11DS	https://pediatrics.aappublications.org/content/99/5/e9/tab-figures-data	FALSE	FALSE
22q11DSSlide11.png	22q11DS	https://pediatrics.aappublications.org/content/99/5/e9/tab-figures-data	FALSE	FALSE
22q11DSSlide12.png	22q11DS	https://pediatrics.aappublications.org/content/99/5/e9/tab-figures-data	FALSE	FALSE
22q11DSSlide13.png	22q11DS	https://pediatrics.aappublications.org/content/99/5/e9/tab-figures-data	FALSE	FALSE
22q11DSSlide14.png	22q11DS	https://pediatrics.aappublications.org/content/99/5/e9/tab-figures-data	FALSE	FALSE
22q11DSSlide15.png	22q11DS	https://pediatrics.aappublications.org/content/99/5/e9/tab-figures-data	FALSE	FALSE
22q11DSSlide16.png	22q11DS	https://pediatrics.aappublications.org/content/99/5/e9/tab-figures-data	FALSE	FALSE
22q11DSSlide17.png	22q11DS	https://pediatrics.aappublications.org/content/99/5/e9/tab-figures-data	FALSE	FALSE
22q11DSSlide21.png	22q11DS	https://link.springer.com/epdf/10.1007/BF02429059?sharing_token=dofU8hBOV8_P93n7O1lzuPe4RwlQNchNByi7wbcMAY7SJNpTMoKdbuWMb0kNV-avDrt3WgDuE5peTZ0l-r16HnW4VjiLI1_dPIPRjjqql7VAhusG_O8KOFVPVfiboHclrKtkHV7fvvB4aYEojDcMEw%3D%3D	FALSE	FALSE
22q11DSSlide22.png	22q11DS	https://link.springer.com/epdf/10.1007/BF02429059?sharing_token=dofU8hBOV8_P93n7O1lzuPe4RwlQNchNByi7wbcMAY7SJNpTMoKdbuWMb0kNV-avDrt3WgDuE5peTZ0l-r16HnW4VjiLI1_dPIPRjjqql7VAhusG_O8KOFVPVfiboHclrKtkHV7fvvB4aYEojDcMEw%3D%3D	FALSE	FALSE
22q11DSSlide23.png	22q11DS	https://link.springer.com/epdf/10.1007/BF02429059?sharing_token=dofU8hBOV8_P93n7O1lzuPe4RwlQNchNByi7wbcMAY7SJNpTMoKdbuWMb0kNV-avDrt3WgDuE5peTZ0l-r16HnW4VjiLI1_dPIPRjjqql7VAhusG_O8KOFVPVfiboHclrKtkHV7fvvB4aYEojDcMEw%3D%3D	FALSE	FALSE
22q11DSSlide24.png	22q11DS	https://cibsr.stanford.edu/research/previous-studies/vcfs.html	FALSE	FALSE
22q11DSSlide25.png	22q11DS	https://www.nature.com/articles/5200399.pdf	FALSE	FALSE
22q11DSSlide26.png	22q11DS	https://www.nature.com/articles/5200399.pdf	FALSE	FALSE
22q11DSSlide27.png	22q11DS	https://link.springer.com/epdf/10.1007/s004390050786?sharing_token=pWoUCBmRkqa6Q59YdZNSM_e4RwlQNchNByi7wbcMAY7QLm8kJlDFIu_YekxIdSCmwY9wDE3oY47TMFGA5hiGyUvAMIYLgvUR4YoGkm3C1fTRIHU6AFPOg2ZxLC1cNGXtOsiXcj0NFi-RyPHQ8ovgow%3D%3D	FALSE	FALSE
22q11DSSlide28.png	22q11DS	https://orangesocks.org/bijan-and-zach-twins-with-22q11-2-deletion-syndrome-or-digeorge-syndrome-and-autism/	FALSE	FALSE
22q11DSSlide29.png	22q11DS	http://www.theirvinefamilyblog.com/2014/07/22q11-digeorge-syndrome.html	FALSE	FALSE
22q11DSSlide30.png	22q11DS	https://22qfamilyfoundation.org/what-22q/22q-overview	FALSE	FALSE
22q11DSSlide31.png	22q11DS	https://22qfamilyfoundation.org/what-22q/22q-overview	FALSE	FALSE
22q11DSSlide32.png	22q11DS	https://22qfamilyfoundation.org/sites/default/files/gallery/Camden.jpg	FALSE	FALSE
22q11DSSlide33.png	22q11DS	https://22qfamilyfoundation.org/sites/default/files/gallery/Bailey.jpg	FALSE	FALSE
22q11DSSlide34.png	22q11DS	https://22qfamilyfoundation.org/sites/default/files/gallery/Joseph.jpg	FALSE	FALSE
22q11DSSlide35.png	22q11DS	https://22qfamilyfoundation.org/sites/default/files/gallery/Juan.jpg	FALSE	FALSE
22q11DSSlide36.png	22q11DS	https://22qfamilyfoundation.org/sites/default/files/gallery/Julianna.jpg	FALSE	FALSE
22q11DSSlide37.png	22q11DS	https://22qfamilyfoundation.org/sites/default/files/gallery/Luke.jpg	FALSE	FALSE
22q11DSSlide38.png	22q11DS	https://22qfamilyfoundation.org/sites/default/files/gallery/Madison.jpg	FALSE	FALSE
22q11DSSlide39.png	22q11DS	https://22qfamilyfoundation.org/sites/default/files/gallery/Maisy.jpg	FALSE	FALSE
22q11DSSlide40.png	22q11DS	https://22qfamilyfoundation.org/sites/default/files/gallery/Ramona%20Mae.jpg	FALSE	FALSE
22q11DSSlide41.png	22q11DS	https://22qfamilyfoundation.org/sites/default/files/gallery/Taya.jpg	FALSE	FALSE
22q11DSSlide42.png	22q11DS	https://22qfamilyfoundation.org/living-with-22q/22q-stories/	FALSE	FALSE
22q11DSSlide43.png	22q11DS	https://www.gemssforschools.org/conditions/22q-deletion-velocardiofacial/meet-a-child	FALSE	FALSE
22q11DSSlide44.png	22q11DS	https://www.gemssforschools.org/conditions/22q-deletion-velocardiofacial/meet-a-child	FALSE	FALSE
22q11DSSlide45.png	22q11DS	https://www.nature.com/articles/gim20016	FALSE	FALSE
22q11DSSlide46.png	22q11DS	https://www.nature.com/articles/gim20016	FALSE	FALSE
22q11DSSlide47.png	22q11DS	https://www.ncbi.nlm.nih.gov/pmc/articles/PMC4900471/	FALSE	FALSE
22q11DSSlide48.png	22q11DS	https://www.ncbi.nlm.nih.gov/pmc/articles/PMC4900471/	FALSE	FALSE
22q11DSSlide49.png	22q11DS	https://www.ncbi.nlm.nih.gov/pmc/articles/PMC4900471/	FALSE	FALSE
22q11DSSlide50.png	22q11DS	https://journals.lww.com/md-journal/Fulltext/2011/01000/Chromosome_22q11_2_Deletion_Syndrome__DiGeorge.1.aspx	FALSE	FALSE
22q11DSSlide51.png	22q11DS	https://journals.lww.com/md-journal/Fulltext/2011/01000/Chromosome_22q11_2_Deletion_Syndrome__DiGeorge.1.aspx	FALSE	FALSE
22q11DSSlide52.png	22q11DS	https://journals.lww.com/md-journal/Fulltext/2011/01000/Chromosome_22q11_2_Deletion_Syndrome__DiGeorge.1.aspx	FALSE	FALSE
22q11DSSlide53.png	22q11DS	https://onlinelibrary.wiley.com/doi/epdf/10.1002/ajmg.a.36711	FALSE	FALSE
22q11DSSlide54.png	22q11DS	https://onlinelibrary.wiley.com/doi/epdf/10.1002/ajmg.a.36711	FALSE	FALSE
22q11DSSlide55.png	22q11DS	https://onlinelibrary.wiley.com/doi/epdf/10.1002/ajmg.a.36711	FALSE	FALSE
22q11DSSlide56.png	22q11DS	https://onlinelibrary.wiley.com/doi/epdf/10.1002/ajmg.a.36711	FALSE	FALSE
22q11DSSlide57.png	22q11DS	https://onlinelibrary.wiley.com/doi/full/10.1002/ajmg.a.38199	FALSE	FALSE
22q11DSSlide58.png	22q11DS	https://www.ncbi.nlm.nih.gov/pmc/articles/PMC4506012/	FALSE	FALSE
22q11DSSlide59.png	22q11DS	https://deepblue.lib.umich.edu/bitstream/handle/2027.42/34651/18_ftp.pdf?sequence=1&isAllowed=y	FALSE	FALSE
22q11DSSlide60.png	22q11DS	https://deepblue.lib.umich.edu/bitstream/handle/2027.42/34651/18_ftp.pdf?sequence=1&isAllowed=y	FALSE	FALSE
22q11DSSlide61.png	22q11DS	https://deepblue.lib.umich.edu/bitstream/handle/2027.42/34651/18_ftp.pdf?sequence=1&isAllowed=y	FALSE	FALSE
22q11DSSlide62.png	22q11DS	https://deepblue.lib.umich.edu/bitstream/handle/2027.42/34651/18_ftp.pdf?sequence=1&isAllowed=y	FALSE	FALSE
22q11DSSlide63.png	22q11DS	https://www.ntvg.nl/artikelen/een-zuigeling-met-een-asymmetrische-mond-bij-huilen-en-lachen/volledig	FALSE	FALSE
22q11DSSlide64.png	22q11DS	https://www.karger.com/Article/Pdf/101772	FALSE	FALSE
22q11DSSlide65.png	22q11DS	https://molecularcytogenetics.biomedcentral.com/articles/10.1186/1755-8166-5-13	FALSE	FALSE
22q11DSSlide66.png	22q11DS	https://www.karger.com/Article/FullText/477598	FALSE	FALSE
22q11DSSlide67.png	22q11DS	https://www.karger.com/Article/FullText/477598	FALSE	FALSE
22q11DSSlide68.png	22q11DS	https://molecularcytogenetics.biomedcentral.com/articles/10.1186/1755-8166-1-18	FALSE	FALSE
22q11DSSlide69.png	22q11DS	https://molecularcytogenetics.biomedcentral.com/articles/10.1186/1755-8166-1-18	FALSE	FALSE
22q11DSSlide70.png	22q11DS	https://iv.iiarjournals.org/content/invivo/18/5/603.full.pdf	FALSE	FALSE
22q11DSSlide71.png	22q11DS	https://www.ncbi.nlm.nih.gov/pmc/articles/PMC4262098/	FALSE	FALSE
22q11DSSlide72.png	22q11DS	https://www.ncbi.nlm.nih.gov/pmc/articles/PMC4262098/	FALSE	FALSE
22q11DSSlide73.png	22q11DS	https://www.ncbi.nlm.nih.gov/pmc/articles/PMC4262098/	FALSE	FALSE
22q11DSSlide74.png	22q11DS	https://www.ncbi.nlm.nih.gov/pmc/articles/PMC4262098/	FALSE	FALSE
22q11DSSlide75.png	22q11DS	https://www.ncbi.nlm.nih.gov/pmc/articles/PMC4262098/	FALSE	FALSE
22q11DSSlide76.png	22q11DS	https://www.ncbi.nlm.nih.gov/pmc/articles/PMC4262098/	FALSE	FALSE
22q11DSSlide77.png	22q11DS	https://www.ncbi.nlm.nih.gov/pmc/articles/PMC4262098/	FALSE	FALSE
22q11DSSlide78.png	22q11DS	https://www.ncbi.nlm.nih.gov/pmc/articles/PMC4262098/	FALSE	FALSE
22q11DSSlide79.png	22q11DS	https://www.ncbi.nlm.nih.gov/pmc/articles/PMC4262098/	FALSE	FALSE
22q11DSSlide80.png	22q11DS	https://www.liebertpub.com/doi/pdf/10.1089/gte.1997.1.99	FALSE	FALSE
22q11DSSlide81.png	22q11DS	https://www.liebertpub.com/doi/pdf/10.1089/gte.1997.1.99	FALSE	FALSE
22q11DSSlide82.png	22q11DS	https://onlinelibrary.wiley.com/doi/full/10.1002/ajmg.a.30756	FALSE	FALSE
22q11DSSlide84.png	22q11DS	https://onlinelibrary.wiley.com/doi/epdf/10.1002/%28SICI%291096-8628%2819961218%2966%3A3%3C250%3A%3AAID-AJMG2%3E3.0.CO%3B2-T	FALSE	FALSE
22q11DSSlide85.png	22q11DS	https://onlinelibrary.wiley.com/doi/epdf/10.1002/%28SICI%291096-8628%2819961218%2966%3A3%3C250%3A%3AAID-AJMG2%3E3.0.CO%3B2-T	FALSE	FALSE
22q11DSSlide86.png	22q11DS	https://onlinelibrary.wiley.com/doi/full/10.1002/ajmg.a.36701	FALSE	FALSE
22q11DSSlide87.png	22q11DS	https://onlinelibrary.wiley.com/doi/full/10.1002/ajmg.a.36701	FALSE	FALSE
22q11DSSlide88.png	22q11DS	http://www.samj.org.za/index.php/samj/article/view/11003/7438	FALSE	FALSE
22q11DSSlide89.png	22q11DS	https://pubmed.ncbi.nlm.nih.gov/22674744/	FALSE	FALSE
22q11DSSlide90.png	22q11DS	https://link.springer.com/content/pdf/10.1007/s004310050762.pdf	FALSE	FALSE
22q11DSSlide91.png	22q11DS	https://onlinelibrary.wiley.com/doi/full/10.1002/ajmg.a.32378	FALSE	FALSE
22q11DSSlide92.png	22q11DS	https://onlinelibrary.wiley.com/doi/full/10.1002/ajmg.a.32378	FALSE	FALSE
22q11DSSlide93.png	22q11DS	https://jmg.bmj.com/content/36/3/221.long	FALSE	FALSE
22q11DSSlide94.png	22q11DS	https://pediatrics.aappublications.org/content/pediatrics/89/5/915.full.pdf	FALSE	FALSE
22q11DSSlide95.png	22q11DS	https://pediatrics.aappublications.org/content/pediatrics/89/5/915.full.pdf	FALSE	FALSE
22q11DSSlide96.png	22q11DS	https://onlinelibrary.wiley.com/doi/full/10.1002/ajmg.1178	FALSE	FALSE
22q11DSSlide97.png	22q11DS	https://onlinelibrary.wiley.com/doi/full/10.1002/ajmg.1178	FALSE	FALSE
22q11DSSlide98.png	22q11DS	https://jmg.bmj.com/content/jmedgenet/34/10/798.full.pdf	FALSE	FALSE
22q11DSSlide99.png	22q11DS	https://link.springer.com/content/pdf/10.1007/s00431-001-0890-8.pdf	FALSE	FALSE
22q11DSSlide100.png	22q11DS	https://onlinelibrary.wiley.com/doi/full/10.1002/ajmg.a.31787	FALSE	FALSE
22q11DSSlide101.png	22q11DS	https://onlinelibrary.wiley.com/doi/abs/10.1002/ajmg.a.38199	FALSE	FALSE
22q11DSSlide102.png	22q11DS	https://onlinelibrary.wiley.com/doi/abs/10.1002/ajmg.a.38199	FALSE	FALSE
22q11DSSlide103.png	22q11DS	https://onlinelibrary.wiley.com/doi/abs/10.1002/ajmg.a.38199	FALSE	FALSE
22q11DSSlide104.png	22q11DS	https://onlinelibrary.wiley.com/doi/abs/10.1002/ajmg.a.38199	FALSE	FALSE
22q11DSSlide105.png	22q11DS	https://onlinelibrary.wiley.com/doi/abs/10.1002/ajmg.a.38199	FALSE	FALSE
22q11DSSlide106.png	22q11DS	https://onlinelibrary.wiley.com/doi/abs/10.1002/ajmg.a.38199	FALSE	FALSE
22q11DSSlide107.png	22q11DS	https://onlinelibrary.wiley.com/doi/abs/10.1002/ajmg.a.38199	FALSE	FALSE
22q11DSSlide108.png	22q11DS	https://onlinelibrary.wiley.com/doi/abs/10.1002/ajmg.a.38199	FALSE	FALSE
22q11DSSlide109.png	22q11DS	https://onlinelibrary.wiley.com/doi/abs/10.1002/ajmg.a.38199	FALSE	FALSE
22q11DSSlide110.png	22q11DS	https://onlinelibrary.wiley.com/doi/abs/10.1002/ajmg.a.38199	FALSE	FALSE
22q11DSSlide111.png	22q11DS	https://onlinelibrary.wiley.com/doi/abs/10.1002/ajmg.a.38199	FALSE	FALSE
22q11DSSlide112.png	22q11DS	https://onlinelibrary.wiley.com/doi/abs/10.1002/ajmg.a.38199	FALSE	FALSE
22q11DSSlide113.png	22q11DS	https://onlinelibrary.wiley.com/doi/abs/10.1002/ajmg.a.38199	FALSE	FALSE
22q11DSSlide114.png	22q11DS	https://onlinelibrary.wiley.com/doi/abs/10.1002/ajmg.a.38199	FALSE	FALSE
22q11DSSlide115.png	22q11DS	https://onlinelibrary.wiley.com/doi/abs/10.1002/ajmg.a.38199	FALSE	FALSE
22q11DSSlide116.png	22q11DS	https://onlinelibrary.wiley.com/doi/abs/10.1002/ajmg.a.38199	FALSE	FALSE
22q11DSSlide117.png	22q11DS	https://onlinelibrary.wiley.com/doi/abs/10.1002/ajmg.a.38199	FALSE	FALSE
22q11DSSlide118.png	22q11DS	https://onlinelibrary.wiley.com/doi/abs/10.1002/ajmg.a.38199	FALSE	FALSE
22q11DSSlide119.png	22q11DS	https://onlinelibrary.wiley.com/doi/abs/10.1002/ajmg.a.38199	FALSE	FALSE
22q11DSSlide120.png	22q11DS	https://onlinelibrary.wiley.com/doi/abs/10.1002/ajmg.a.38199	FALSE	FALSE
22q11DSSlide121.png	22q11DS	https://onlinelibrary.wiley.com/doi/abs/10.1002/ajmg.a.38199	FALSE	FALSE
22q11DSSlide122.png	22q11DS	https://onlinelibrary.wiley.com/doi/abs/10.1002/ajmg.a.38199	FALSE	FALSE
22q11DSSlide123.png	22q11DS	https://onlinelibrary.wiley.com/doi/abs/10.1002/ajmg.a.38199	FALSE	FALSE
22q11DSSlide124.png	22q11DS	https://onlinelibrary.wiley.com/doi/abs/10.1002/ajmg.a.38199	FALSE	FALSE
22q11DSSlide125.png	22q11DS	https://onlinelibrary.wiley.com/doi/abs/10.1002/ajmg.a.38199	FALSE	FALSE
22q11DSSlide126.png	22q11DS	https://onlinelibrary.wiley.com/doi/abs/10.1002/ajmg.a.38199	FALSE	FALSE
22q11DSSlide127.png	22q11DS	https://onlinelibrary.wiley.com/doi/abs/10.1002/ajmg.a.38199	FALSE	FALSE
22q11DSSlide128.png	22q11DS	https://onlinelibrary.wiley.com/doi/abs/10.1002/ajmg.a.38199	FALSE	FALSE
22q11DSSlide129.png	22q11DS	https://22qfamilyfoundation.org/living-with-22q/22q-stories/za%E2%80%99niyah	FALSE	FALSE
22q11DSSlide130.png	22q11DS	https://22qfamilyfoundation.org/living-with-22q/22q-stories/emma-3-years-old	FALSE	FALSE
22q11DSSlide131.png	22q11DS	https://22qfamilyfoundation.org/living-with-22q/22q-stories/michael-1-12-years-old	FALSE	FALSE
22q11DSSlide132.png	22q11DS	https://22qfamilyfoundation.org/living-with-22q/22q-stories/addison	FALSE	FALSE
22q11DSSlide133.png	22q11DS	https://22qfamilyfoundation.org/living-with-22q/22q-stories/gabriel	FALSE	FALSE
22q11DSSlide134.png	22q11DS	https://22qfamilyfoundation.org/living-with-22q/22q-stories/catalyn-15-months-old	FALSE	FALSE
22q11DSSlide135.png	22q11DS	https://22qfamilyfoundation.org/living-with-22q/22q-stories/olivia-3	FALSE	FALSE
22q11DSSlide136.png	22q11DS	https://22qfamilyfoundation.org/living-with-22q/22q-stories/josiah	FALSE	FALSE
22q11DSSlide137.png	22q11DS	https://22qfamilyfoundation.org/living-with-22q/22q-stories/james	FALSE	FALSE
22q11DSSlide138.png	22q11DS	https://22qfamilyfoundation.org/living-with-22q/22q-stories/gaige	FALSE	FALSE
22q11DSSlide139.png	22q11DS	https://22qfamilyfoundation.org/living-with-22q/22q-stories/piper	FALSE	FALSE
22q11DSSlide140.png	22q11DS	https://22qfamilyfoundation.org/living-with-22q/22q-stories/dominic	FALSE	FALSE
22q11DSSlide141.png	22q11DS	https://22qfamilyfoundation.org/living-with-22q/22q-stories/jadiel	FALSE	FALSE
22q11DSSlide142.png	22q11DS	https://22qfamilyfoundation.org/living-with-22q/22q-stories/robert-0	FALSE	FALSE
22q11DSSlide143.png	22q11DS	https://22qfamilyfoundation.org/living-with-22q/22q-stories/luke-0	FALSE	FALSE
22q11DSSlide144.png	22q11DS	https://22qfamilyfoundation.org/living-with-22q/22q-stories/carter	FALSE	FALSE
22q11DSSlide145.png	22q11DS	https://22qfamilyfoundation.org/living-with-22q/22q-stories/madilyn	FALSE	FALSE
22q11DSSlide146.png	22q11DS	https://22qfamilyfoundation.org/living-with-22q/22q-stories/will-0	FALSE	FALSE
22q11DSSlide147.png	22q11DS	https://research.nhgri.nih.gov/atlas/condition/22q11-2-deletion-syndrome	FALSE	FALSE
22q11DSSlide148.png	22q11DS	https://research.nhgri.nih.gov/atlas/condition/22q11-2-deletion-syndrome	FALSE	FALSE
22q11DSSlide149.png	22q11DS	https://research.nhgri.nih.gov/atlas/condition/22q11-2-deletion-syndrome	FALSE	FALSE
22q11DSSlide151.png	22q11DS	https://research.nhgri.nih.gov/atlas/condition/22q11-2-deletion-syndrome	FALSE	FALSE
22q11DSSlide152.png	22q11DS	https://research.nhgri.nih.gov/atlas/condition/22q11-2-deletion-syndrome	FALSE	FALSE
22q11DSSlide153.png	22q11DS	https://onlinelibrary.wiley.com/doi/abs/10.1002/ajmg.a.38199	FALSE	FALSE
22q11DSSlide154.png	22q11DS	https://onlinelibrary.wiley.com/doi/abs/10.1002/ajmg.a.38199	FALSE	FALSE
22q11DSSlide155.png	22q11DS	https://22qfamilyfoundation.org/living-with-22q/all-in-the-family/cohen-crooks	FALSE	FALSE
22q11DSSlide156.png	22q11DS	https://22qfamilyfoundation.org/living-with-22q/all-in-the-family/autrey-family	FALSE	FALSE
22q11DSSlide157.png	22q11DS	https://22qfamilyfoundation.org/living-with-22q/all-in-the-family/cooper-schummer	FALSE	FALSE
22q11DSSlide158.png	22q11DS	https://22qfamilyfoundation.org/living-with-22q/all-in-the-family/george-smith	FALSE	FALSE
22q11DSSlide159.png	22q11DS	https://22qfamilyfoundation.org/living-with-22q/all-in-the-family/axton	FALSE	FALSE
22q11DSSlide160.png	22q11DS	https://22qfamilyfoundation.org/living-with-22q/all-in-the-family/elijah-boerner	FALSE	FALSE
22q11DSSlide161.png	22q11DS	https://onlinelibrary.wiley.com/doi/full/10.1002/ajmg.a.37614	FALSE	FALSE
22q11DSSlide162.png	22q11DS	https://onlinelibrary.wiley.com/doi/full/10.1002/ajmg.a.37614	FALSE	FALSE
22q11DSSlide163.png	22q11DS	https://www.22qties.org/22q-deletion	FALSE	FALSE
22q11DSSlide164.png	22q11DS	https://www.22qties.org/living-with-22q	FALSE	FALSE
22q11DSSlide165.png	22q11DS	https://www.22qties.org/immune-system	FALSE	FALSE
22q11DSSlide166.png	22q11DS	https://www.22qties.org/calcium-regulation	FALSE	FALSE
22q11DSSlide167.png	22q11DS	https://www.22qties.org/communication-issues	FALSE	FALSE
22q11DSSlide168.png	22q11DS	https://www.22qties.org/communication-issues	FALSE	FALSE
22q11DSSlide169.png	22q11DS	https://www.youtube.com/watch?v=gvPAe5Qozrs	FALSE	FALSE
22q11DSSlide170.png	22q11DS	https://22qfamilyfoundation.org/get-involved/22q-mini-awareness-pamphlets	FALSE	FALSE
22q11DSSlide171.png	22q11DS	https://omaha.com/community/papillion/mission-22q-raising-support-awareness/article_ca6a1f25-a7f7-53ca-93d7-9e1b484328f8.html	FALSE	FALSE
22q11DSSlide172.png	22q11DS	https://www.spoondrifters.com/blog/22q-and-abigail	FALSE	FALSE
22q11DSSlide173.png	22q11DS	https://www.youtube.com/watch?v=rR2W4eWY8K8	FALSE	FALSE
22q11DSSlide174.png	22q11DS	https://billingsgazette.com/news/local/group-hopes-to-bring-awareness-to-chromosomal-syndrome-during-sunday-zoo-gathering/article_9d3a32c1-d8bf-56bb-8053-e01968e4da12.html	FALSE	FALSE
22q11DSSlide175.png	22q11DS	https://www.upstate.edu/22q/about-22q.php	FALSE	FALSE
22q11DSSlide176.png	22q11DS	https://www.maxappeal.org.uk/brian	FALSE	FALSE
22q11DSSlide177.png	22q11DS	https://www.maxappeal.org.uk/brian	FALSE	FALSE
22q11DSSlide178.png	22q11DS	https://www.maxappeal.org.uk/leah	FALSE	FALSE
22q11DSSlide179.png	22q11DS	https://www.maxappeal.org.uk/the-henderson-family	FALSE	FALSE
22q11DSSlide180.png	22q11DS	https://www.maxappeal.org.uk/connor	FALSE	FALSE
22q11DSSlide181.png	22q11DS	https://www.maxappeal.org.uk/sophia	FALSE	FALSE
22q11DSSlide182.png	22q11DS	https://www.maxappeal.org.uk/paddy	FALSE	FALSE
22q11DSSlide183.png	22q11DS	https://www.maxappeal.org.uk/ivy	FALSE	FALSE
22q11DSSlide184.png	22q11DS	https://www.maxappeal.org.uk/patrick	FALSE	FALSE
22q11DSSlide185.png	22q11DS	https://www.cmaj.ca/content/178/4/391.full	FALSE	FALSE
22q11DSSlide186.png	22q11DS	https://jmg.bmj.com/content/jmedgenet/30/10/822.full.pdf	FALSE	FALSE
22q11DSSlide187.png	22q11DS	https://jmg.bmj.com/content/jmedgenet/30/10/822.full.pdf	FALSE	FALSE
22q11DSSlide188.png	22q11DS	https://content.iospress.com/articles/translational-science-of-rare-diseases/trd019	FALSE	FALSE
22q11DSSlide189.png	22q11DS	https://link.springer.com/epdf/10.1007/BF01957496?sharing_token=E7BsAXTHaD7fFKyAXagLgfe4RwlQNchNByi7wbcMAY7_tMYGfvjIi__hXsbwJX2jgl5HQxOH1YEHIOKqa7dUZNDbmlD8jda_OrrmnhuUkcI90k3Yq1x1dV3KPmUywCaxzku9UXZ_1mjYJNMn4ALJhg%3D%3D	FALSE	FALSE
22q11DSSlide190.png	22q11DS	https://link.springer.com/epdf/10.1007/BF01957496?sharing_token=E7BsAXTHaD7fFKyAXagLgfe4RwlQNchNByi7wbcMAY7_tMYGfvjIi__hXsbwJX2jgl5HQxOH1YEHIOKqa7dUZNDbmlD8jda_OrrmnhuUkcI90k3Yq1x1dV3KPmUywCaxzku9UXZ_1mjYJNMn4ALJhg%3D%3D	FALSE	FALSE
22q11DSSlide191.png	22q11DS	https://journals.plos.org/plosone/article?id=10.1371/journal.pone.0054404	FALSE	FALSE
22q11DSSlide192.png	22q11DS	https://journals.plos.org/plosone/article?id=10.1371/journal.pone.0054404	FALSE	FALSE
22q11DSSlide193.png	22q11DS	https://journals.plos.org/plosone/article?id=10.1371/journal.pone.0054404	FALSE	FALSE
22q11DSSlide194.png	22q11DS	https://journals.plos.org/plosone/article?id=10.1371/journal.pone.0054404	FALSE	FALSE
22q11DSSlide195.png	22q11DS	https://onlinelibrary.wiley.com/doi/epdf/10.1002/ddrr.2	FALSE	FALSE
22q11DSSlide196.png	22q11DS	https://onlinelibrary.wiley.com/doi/epdf/10.1002/ddrr.2	FALSE	FALSE
22q11DSSlide197.png	22q11DS	https://www.childpsych.theclinics.com/article/S1056-4993(07)00033-8/fulltext	FALSE	FALSE
22q11DSSlide198.png	22q11DS	https://www.childpsych.theclinics.com/article/S1056-4993(07)00033-8/fulltext	FALSE	FALSE
22q11DSSlide199.png	22q11DS	http://odlarmed.com/?p=2622	FALSE	FALSE
22q11DSSlide200.png	22q11DS	http://cgmj.cgu.edu.tw/2708/270804.pdf	FALSE	FALSE
22q11DSSlide201.png	22q11DS	https://pediatrics.aappublications.org/content/99/5/e9/tab-figures-data	FALSE	FALSE
22q11DSSlide202.png	22q11DS	https://pediatrics.aappublications.org/content/99/5/e9/tab-figures-data	FALSE	FALSE
22q11DSSlide203.png	22q11DS	https://pediatrics.aappublications.org/content/99/5/e9/tab-figures-data	FALSE	FALSE
22q11DSSlide204.png	22q11DS	https://link.springer.com/epdf/10.1007/BF02429059?sharing_token=dofU8hBOV8_P93n7O1lzuPe4RwlQNchNByi7wbcMAY7SJNpTMoKdbuWMb0kNV-avDrt3WgDuE5peTZ0l-r16HnW4VjiLI1_dPIPRjjqql7VAhusG_O8KOFVPVfiboHclrKtkHV7fvvB4aYEojDcMEw%3D%3D	FALSE	FALSE
22q11DSSlide205.png	22q11DS	https://link.springer.com/epdf/10.1007/BF02429059?sharing_token=dofU8hBOV8_P93n7O1lzuPe4RwlQNchNByi7wbcMAY7SJNpTMoKdbuWMb0kNV-avDrt3WgDuE5peTZ0l-r16HnW4VjiLI1_dPIPRjjqql7VAhusG_O8KOFVPVfiboHclrKtkHV7fvvB4aYEojDcMEw%3D%3D	FALSE	FALSE
22q11DSSlide206.png	22q11DS	https://link.springer.com/epdf/10.1007/BF02429059?sharing_token=dofU8hBOV8_P93n7O1lzuPe4RwlQNchNByi7wbcMAY7SJNpTMoKdbuWMb0kNV-avDrt3WgDuE5peTZ0l-r16HnW4VjiLI1_dPIPRjjqql7VAhusG_O8KOFVPVfiboHclrKtkHV7fvvB4aYEojDcMEw%3D%3D	FALSE	FALSE
22q11DSSlide207.png	22q11DS	https://link.springer.com/epdf/10.1007/BF02429059?sharing_token=dofU8hBOV8_P93n7O1lzuPe4RwlQNchNByi7wbcMAY7SJNpTMoKdbuWMb0kNV-avDrt3WgDuE5peTZ0l-r16HnW4VjiLI1_dPIPRjjqql7VAhusG_O8KOFVPVfiboHclrKtkHV7fvvB4aYEojDcMEw%3D%3D	FALSE	FALSE
22q11DSSlide208.png	22q11DS	https://www.nature.com/articles/5200399.pdf	FALSE	FALSE
22q11DSSlide210.png	22q11DS	https://www.ncbi.nlm.nih.gov/pmc/articles/PMC3232571/	FALSE	FALSE
22q11DSSlide211.png	22q11DS	https://www.dermatologyadvisor.com/home/decision-support-in-medicine/dermatology/digeorge-syndrome-deletion-22q11-2-velo-cardio-facial-syndrome-thymic-hypoplasia-catch-22/	FALSE	FALSE
22q11DSSlide212.png	22q11DS	https://22qfamilyfoundation.org/living-with-22q/all-in-the-family/lefler-family	FALSE	FALSE
22q11DSSlide213.png	22q11DS	https://22qfamilyfoundation.org/sites/default/files/gallery/Abby.jpg	FALSE	FALSE
22q11DSSlide214.png	22q11DS	https://www.thelancet.com/journals/lancet/article/PIIS0140-6736(07)61601-8/fulltext	FALSE	FALSE
22q11DSSlide215.png	22q11DS	https://22qfamilyfoundation.org/living-with-22q/22q-stories	FALSE	FALSE
22q11DSSlide216.png	22q11DS	https://22qfamilyfoundation.org/living-with-22q/22q-stories	FALSE	FALSE
22q11DSSlide217.png	22q11DS	https://22qfamilyfoundation.org/living-with-22q/22q-stories/lauren-%E2%80%93-16-years-old	FALSE	FALSE
22q11DSSlide218.png	22q11DS	https://22qfamilyfoundation.org/living-with-22q/22q-stories/	FALSE	FALSE
22q11DSSlide219.png	22q11DS	https://22qfamilyfoundation.org/living-with-22q/22q-stories/austin	FALSE	FALSE
22q11DSSlide220.png	22q11DS	https://22qfamilyfoundation.org/living-with-22q/22q-stories/abigail-elizabeth	FALSE	FALSE
22q11DSSlide221.png	22q11DS	https://22qfamilyfoundation.org/living-with-22q/22q-stories/monica	FALSE	FALSE
22q11DSSlide222.png	22q11DS	https://22qfamilyfoundation.org/living-with-22q/22q-stories/ian-0	FALSE	FALSE
22q11DSSlide223.png	22q11DS	https://22qfamilyfoundation.org/living-with-22q/22q-stories/isabella	FALSE	FALSE
22q11DSSlide224.png	22q11DS	https://22qfamilyfoundation.org/living-with-22q/22q-stories/thomas	FALSE	FALSE
22q11DSSlide225.png	22q11DS	https://22qfamilyfoundation.org/living-with-22q/22q-stories/	FALSE	FALSE
22q11DSSlide226.png	22q11DS	https://www.gemssforschools.org/conditions/22q/default	FALSE	FALSE
22q11DSSlide227.png	22q11DS	https://www.fdna.com/blog/izzys-journey-22q-chd/	FALSE	FALSE
22q11DSSlide228.png	22q11DS	https://www.nature.com/articles/gim20016	FALSE	FALSE
22q11DSSlide229.png	22q11DS	https://www.nature.com/articles/gim20016	FALSE	FALSE
22q11DSSlide230.png	22q11DS	https://www.nature.com/articles/gim20016	FALSE	FALSE
22q11DSSlide231.png	22q11DS	https://www.ncbi.nlm.nih.gov/pmc/articles/PMC4900471/	FALSE	FALSE
22q11DSSlide232.png	22q11DS	https://www.ncbi.nlm.nih.gov/pmc/articles/PMC4900471/	FALSE	FALSE
22q11DSSlide233.png	22q11DS	https://www.ncbi.nlm.nih.gov/pmc/articles/PMC4900471/	FALSE	FALSE
22q11DSSlide234.png	22q11DS	https://www.ncbi.nlm.nih.gov/pmc/articles/PMC4900471/	FALSE	FALSE
22q11DSSlide235.png	22q11DS	https://onlinelibrary.wiley.com/doi/epdf/10.1002/ajmg.a.36711	FALSE	FALSE
22q11DSSlide236.png	22q11DS	https://onlinelibrary.wiley.com/doi/epdf/10.1002/ajmg.a.36711	FALSE	FALSE
22q11DSSlide237.png	22q11DS	https://onlinelibrary.wiley.com/doi/epdf/10.1002/ajmg.a.36711	FALSE	FALSE
22q11DSSlide238.png	22q11DS	https://deepblue.lib.umich.edu/bitstream/handle/2027.42/34651/18_ftp.pdf?sequence=1&isAllowed=y	FALSE	FALSE
22q11DSSlide239.png	22q11DS	https://deepblue.lib.umich.edu/bitstream/handle/2027.42/34651/18_ftp.pdf?sequence=1&isAllowed=y	FALSE	FALSE
22q11DSSlide240.png	22q11DS	https://deepblue.lib.umich.edu/bitstream/handle/2027.42/34651/18_ftp.pdf?sequence=1&isAllowed=y	FALSE	FALSE
22q11DSSlide241.png	22q11DS	https://www.karger.com/Article/Pdf/101772	FALSE	FALSE
22q11DSSlide242.png	22q11DS	https://www.karger.com/Article/Pdf/101772	FALSE	FALSE
22q11DSSlide243.png	22q11DS	https://www.karger.com/Article/FullText/477598	FALSE	FALSE
22q11DSSlide244.png	22q11DS	https://www.ncbi.nlm.nih.gov/pmc/articles/PMC4262098/	FALSE	FALSE
22q11DSSlide245.png	22q11DS	https://www.ncbi.nlm.nih.gov/pmc/articles/PMC4262098/	FALSE	FALSE
22q11DSSlide246.png	22q11DS	https://www.ncbi.nlm.nih.gov/pmc/articles/PMC4262098/	FALSE	FALSE
22q11DSSlide247.png	22q11DS	https://www.ncbi.nlm.nih.gov/pmc/articles/PMC4262098/	FALSE	FALSE
22q11DSSlide248.png	22q11DS	https://www.ncbi.nlm.nih.gov/pmc/articles/PMC4262098/	FALSE	FALSE
22q11DSSlide249.png	22q11DS	https://www.ncbi.nlm.nih.gov/pmc/articles/PMC4262098/	FALSE	FALSE
22q11DSSlide250.png	22q11DS	https://onlinelibrary.wiley.com/doi/full/10.1002/ajmg.a.30756	FALSE	FALSE
22q11DSSlide251.png	22q11DS	https://onlinelibrary.wiley.com/doi/full/10.1002/ajmg.a.30756	FALSE	FALSE
22q11DSSlide252.png	22q11DS	https://onlinelibrary.wiley.com/doi/full/10.1002/ajmg.a.30756	FALSE	FALSE
22q11DSSlide253.png	22q11DS	https://onlinelibrary.wiley.com/doi/full/10.1002/ajmg.a.30756	FALSE	FALSE
22q11DSSlide254.png	22q11DS	https://jmg.bmj.com/content/42/11/871.long	FALSE	FALSE
22q11DSSlide255.png	22q11DS	https://jmg.bmj.com/content/42/11/871.long	FALSE	FALSE
22q11DSSlide256.png	22q11DS	https://jmg.bmj.com/content/42/11/871.long	FALSE	FALSE
22q11DSSlide258.png	22q11DS	https://onlinelibrary.wiley.com/doi/epdf/10.1002/%28SICI%291096-8628%2819961218%2966%3A3%3C250%3A%3AAID-AJMG2%3E3.0.CO%3B2-T	FALSE	FALSE
22q11DSSlide259.png	22q11DS	http://www.samj.org.za/index.php/samj/article/view/11003/7438	FALSE	FALSE
22q11DSSlide260.png	22q11DS	https://onlinelibrary.wiley.com/doi/epdf/10.1002/ajmg.1320530314	FALSE	FALSE
22q11DSSlide261.png	22q11DS	https://link.springer.com/content/pdf/10.1007/s004310050762.pdf	FALSE	FALSE
22q11DSSlide262.png	22q11DS	https://onlinelibrary.wiley.com/doi/full/10.1002/ajmg.a.32378	FALSE	FALSE
22q11DSSlide263.png	22q11DS	https://pediatrics.aappublications.org/content/pediatrics/89/5/915.full.pdf	FALSE	FALSE
22q11DSSlide264.png	22q11DS	https://www.sciencedirect.com/science/article/pii/S174868150800315X?via%3Dihub	FALSE	FALSE
22q11DSSlide265.png	22q11DS	https://jmg.bmj.com/content/jmedgenet/34/10/798.full.pdf	FALSE	FALSE
22q11DSSlide266.png	22q11DS	https://reader.elsevier.com/reader/sd/pii/S0022347697800856?token=10CF6911771259CE91C67D0B7A72F99EAF8D9B6B865B3C64571F5B4B619A4FBB385C6BC646885247F8A4C354604F7203	FALSE	FALSE
22q11DSSlide267.png	22q11DS	https://reader.elsevier.com/reader/sd/pii/S0022347697800856?token=10CF6911771259CE91C67D0B7A72F99EAF8D9B6B865B3C64571F5B4B619A4FBB385C6BC646885247F8A4C354604F7203	FALSE	FALSE
22q11DSSlide268.png	22q11DS	https://link.springer.com/content/pdf/10.1007/s00702-007-0766-9.pdf	FALSE	FALSE
22q11DSSlide269.png	22q11DS	https://link.springer.com/content/pdf/10.1007/s00702-007-0766-9.pdf	FALSE	FALSE
22q11DSSlide270.png	22q11DS	https://link.springer.com/article/10.1007%2Fs00106-003-0954-3	FALSE	FALSE
22q11DSSlide271.png	22q11DS	https://onlinelibrary.wiley.com/doi/full/10.1002/ajmg.a.31787	FALSE	FALSE
22q11DSSlide272.png	22q11DS	https://onlinelibrary.wiley.com/doi/abs/10.1002/ajmg.a.38199	FALSE	FALSE
22q11DSSlide273.png	22q11DS	https://onlinelibrary.wiley.com/doi/abs/10.1002/ajmg.a.38199	FALSE	FALSE
22q11DSSlide274.png	22q11DS	https://onlinelibrary.wiley.com/doi/abs/10.1002/ajmg.a.38199	FALSE	FALSE
22q11DSSlide275.png	22q11DS	https://onlinelibrary.wiley.com/doi/abs/10.1002/ajmg.a.38199	FALSE	FALSE
22q11DSSlide276.png	22q11DS	https://onlinelibrary.wiley.com/doi/abs/10.1002/ajmg.a.38199	FALSE	FALSE
22q11DSSlide278.png	22q11DS	https://onlinelibrary.wiley.com/doi/abs/10.1002/ajmg.a.38199	FALSE	FALSE
22q11DSSlide279.png	22q11DS	https://onlinelibrary.wiley.com/doi/abs/10.1002/ajmg.a.38199	FALSE	FALSE
22q11DSSlide280.png	22q11DS	https://onlinelibrary.wiley.com/doi/abs/10.1002/ajmg.a.38199	FALSE	FALSE
22q11DSSlide281.png	22q11DS	https://onlinelibrary.wiley.com/doi/abs/10.1002/ajmg.a.38199	FALSE	FALSE
22q11DSSlide282.png	22q11DS	https://onlinelibrary.wiley.com/doi/abs/10.1002/ajmg.a.38199	FALSE	FALSE
22q11DSSlide283.png	22q11DS	https://onlinelibrary.wiley.com/doi/abs/10.1002/ajmg.a.38199	FALSE	FALSE
22q11DSSlide284.png	22q11DS	https://onlinelibrary.wiley.com/doi/abs/10.1002/ajmg.a.38199	FALSE	FALSE
22q11DSSlide285.png	22q11DS	https://onlinelibrary.wiley.com/doi/abs/10.1002/ajmg.a.38199	FALSE	FALSE
22q11DSSlide286.png	22q11DS	https://onlinelibrary.wiley.com/doi/abs/10.1002/ajmg.a.38199	FALSE	FALSE
22q11DSSlide287.png	22q11DS	https://onlinelibrary.wiley.com/doi/abs/10.1002/ajmg.a.38199	FALSE	FALSE
22q11DSSlide288.png	22q11DS	https://onlinelibrary.wiley.com/doi/abs/10.1002/ajmg.a.38199	FALSE	FALSE
22q11DSSlide289.png	22q11DS	https://onlinelibrary.wiley.com/doi/abs/10.1002/ajmg.a.38199	FALSE	FALSE
22q11DSSlide290.png	22q11DS	https://onlinelibrary.wiley.com/doi/abs/10.1002/ajmg.a.38199	FALSE	FALSE
22q11DSSlide291.png	22q11DS	https://onlinelibrary.wiley.com/doi/abs/10.1002/ajmg.a.38199	FALSE	FALSE
22q11DSSlide292.png	22q11DS	https://onlinelibrary.wiley.com/doi/abs/10.1002/ajmg.a.38199	FALSE	FALSE
22q11DSSlide293.png	22q11DS	https://onlinelibrary.wiley.com/doi/abs/10.1002/ajmg.a.38199	FALSE	FALSE
22q11DSSlide294.png	22q11DS	https://onlinelibrary.wiley.com/doi/abs/10.1002/ajmg.a.38199	FALSE	FALSE
22q11DSSlide295.png	22q11DS	https://onlinelibrary.wiley.com/doi/abs/10.1002/ajmg.a.38199	FALSE	FALSE
22q11DSSlide296.png	22q11DS	https://onlinelibrary.wiley.com/doi/abs/10.1002/ajmg.a.38199	FALSE	FALSE
22q11DSSlide297.png	22q11DS	https://onlinelibrary.wiley.com/doi/abs/10.1002/ajmg.a.38199	FALSE	FALSE
22q11DSSlide298.png	22q11DS	https://onlinelibrary.wiley.com/doi/abs/10.1002/ajmg.a.38199	FALSE	FALSE
22q11DSSlide299.png	22q11DS	https://onlinelibrary.wiley.com/doi/abs/10.1002/ajmg.a.38199	FALSE	FALSE
22q11DSSlide300.png	22q11DS	https://onlinelibrary.wiley.com/doi/abs/10.1002/ajmg.a.38199	FALSE	FALSE
22q11DSSlide301.png	22q11DS	https://onlinelibrary.wiley.com/doi/abs/10.1002/ajmg.a.38199	FALSE	FALSE
22q11DSSlide302.png	22q11DS	https://onlinelibrary.wiley.com/doi/abs/10.1002/ajmg.a.38199	FALSE	FALSE
22q11DSSlide303.png	22q11DS	https://research.nhgri.nih.gov/atlas/condition/22q11-2-deletion-syndrome	FALSE	FALSE
22q11DSSlide304.png	22q11DS	https://research.nhgri.nih.gov/atlas/condition/22q11-2-deletion-syndrome	FALSE	FALSE
22q11DSSlide305.png	22q11DS	https://research.nhgri.nih.gov/atlas/condition/22q11-2-deletion-syndrome	FALSE	FALSE
22q11DSSlide306.png	22q11DS	https://research.nhgri.nih.gov/atlas/condition/22q11-2-deletion-syndrome	FALSE	FALSE
22q11DSSlide307.png	22q11DS	https://research.nhgri.nih.gov/atlas/condition/22q11-2-deletion-syndrome	FALSE	FALSE
22q11DSSlide308.png	22q11DS	https://research.nhgri.nih.gov/atlas/condition/22q11-2-deletion-syndrome	FALSE	FALSE
22q11DSSlide309.png	22q11DS	https://research.nhgri.nih.gov/atlas/condition/22q11-2-deletion-syndrome	FALSE	FALSE
22q11DSSlide310.png	22q11DS	https://research.nhgri.nih.gov/atlas/condition/22q11-2-deletion-syndrome	FALSE	FALSE
22q11DSSlide311.png	22q11DS	https://research.nhgri.nih.gov/atlas/condition/22q11-2-deletion-syndrome	FALSE	FALSE
22q11DSSlide312.png	22q11DS	https://research.nhgri.nih.gov/atlas/condition/22q11-2-deletion-syndrome	FALSE	FALSE
22q11DSSlide313.png	22q11DS	https://research.nhgri.nih.gov/atlas/condition/22q11-2-deletion-syndrome	FALSE	FALSE
22q11DSSlide315.png	22q11DS	https://research.nhgri.nih.gov/atlas/condition/22q11-2-deletion-syndrome	FALSE	FALSE
22q11DSSlide316.png	22q11DS	https://onlinelibrary.wiley.com/doi/abs/10.1002/ajmg.a.38199	FALSE	FALSE
22q11DSSlide317.png	22q11DS	https://onlinelibrary.wiley.com/doi/abs/10.1002/ajmg.a.38199	FALSE	FALSE
22q11DSSlide319.png	22q11DS	https://22qfamilyfoundation.org/living-with-22q/22q-stories/evan-12-years-old	FALSE	FALSE
22q11DSSlide320.png	22q11DS	https://22qfamilyfoundation.org/living-with-22q/22q-stories/jerrell	FALSE	FALSE
22q11DSSlide321.png	22q11DS	https://22qfamilyfoundation.org/living-with-22q/22q-stories/kirsten	FALSE	FALSE
22q11DSSlide322.png	22q11DS	https://22qfamilyfoundation.org/living-with-22q/22q-stories/alexaly	FALSE	FALSE
22q11DSSlide323.png	22q11DS	https://22qfamilyfoundation.org/living-with-22q/22q-stories/christian	FALSE	FALSE
22q11DSSlide324.png	22q11DS	https://22qfamilyfoundation.org/living-with-22q/22q-stories/braeden-%E2%80%93-9-years-old	FALSE	FALSE
22q11DSSlide325.png	22q11DS	https://22qfamilyfoundation.org/living-with-22q/22q-stories/kirsten-13-years-old	FALSE	FALSE
22q11DSSlide326.png	22q11DS	https://22qfamilyfoundation.org/living-with-22q/22q-stories/ohia-%E2%80%93-9-years-old	FALSE	FALSE
22q11DSSlide327.png	22q11DS	https://22qfamilyfoundation.org/living-with-22q/22q-stories/mason-5-years-old	FALSE	FALSE
22q11DSSlide328.png	22q11DS	https://22qfamilyfoundation.org/living-with-22q/22q-stories/jordyn-14-years-old	FALSE	FALSE
22q11DSSlide329.png	22q11DS	https://onlinelibrary.wiley.com/doi/full/10.1002/ajmg.a.37614	FALSE	FALSE
22q11DSSlide330.png	22q11DS	https://onlinelibrary.wiley.com/doi/full/10.1002/ajmg.a.37614	FALSE	FALSE
22q11DSSlide331.png	22q11DS	https://www.cmaj.ca/content/178/4/391.full	FALSE	FALSE
22q11DSSlide332.png	22q11DS	https://jmg.bmj.com/content/jmedgenet/30/10/822.full.pdf	FALSE	FALSE
22q11DSSlide333.png	22q11DS	https://www.sciencedirect.com/science/article/pii/S0140673603146326?via%3Dihub	FALSE	FALSE
22q11DSSlide334.png	22q11DS	https://craniofacial.org/en/content/velocardiofacial-syndrome-vcfs	FALSE	FALSE
22q11DSSlide335.png	22q11DS	https://jnnp.bmj.com/content/73/5/600	FALSE	FALSE
22q11DSSlide337.png	22q11DS	https://www.nature.com/articles/gim200112	FALSE	FALSE
22q11DSSlide338.png	22q11DS	https://www.nature.com/articles/gim200875	FALSE	FALSE
22q11DSSlide339.png	22q11DS	https://www.nature.com/articles/gim200875	FALSE	FALSE
22q11DSSlide340.png	22q11DS	https://22qfamilyfoundation.org/sites/default/files/gallery/Phillip.jpg	FALSE	FALSE
22q11DSSlide341.png	22q11DS	https://22qfamilyfoundation.org/living-with-22q/22q-stories/michelle-leigh-padilla	FALSE	FALSE
22q11DSSlide342.png	22q11DS	https://22qfamilyfoundation.org/living-with-22q/22q-stories/colleen	FALSE	FALSE
22q11DSSlide343.png	22q11DS	https://22qfamilyfoundation.org/living-with-22q/22q-stories/levi-18-years-old	FALSE	FALSE
22q11DSSlide344.png	22q11DS	https://www.indianpediatrics.net/dec2005/dec-1236-1239.htm	FALSE	FALSE
22q11DSSlide345.png	22q11DS	https://casereports.bmj.com/content/2015/bcr-2014-208903	FALSE	FALSE
22q11DSSlide346.png	22q11DS	https://www.denverpost.com/2007/12/25/aurora-mans-survival-mystifying/	FALSE	FALSE
22q11DSSlide347.png	22q11DS	https://casereports.bmj.com/content/2015/bcr-2014-203737.full	FALSE	FALSE
22q11DSSlide348.png	22q11DS	https://22qfamilyfoundation.org/living-with-22q/all-in-the-family/hagan-family	FALSE	FALSE
22q11DSSlide349.png	22q11DS	https://www.nature.com/articles/gim20016	FALSE	FALSE
22q11DSSlide350.png	22q11DS	https://www.nature.com/articles/gim20016	FALSE	FALSE
22q11DSSlide351.png	22q11DS	https://www.nature.com/articles/gim20016	FALSE	FALSE
22q11DSSlide352.png	22q11DS	https://www.nature.com/articles/gim20016	FALSE	FALSE
22q11DSSlide353.png	22q11DS	https://www.nature.com/articles/gim20016	FALSE	FALSE
22q11DSSlide354.png	22q11DS	https://www.nature.com/articles/gim20016	FALSE	FALSE
22q11DSSlide355.png	22q11DS	https://www.sciencedirect.com/science/article/pii/S0167527307018967?via%3Dihub	FALSE	FALSE
22q11DSSlide356.png	22q11DS	https://www.sciencedirect.com/science/article/pii/S0167527307018967?via%3Dihub	FALSE	FALSE
22q11DSSlide357.png	22q11DS	https://www.sciencedirect.com/science/article/pii/S0167527307018967?via%3Dihub	FALSE	FALSE
22q11DSSlide358.png	22q11DS	https://www.sciencedirect.com/science/article/pii/S0167527307018967?via%3Dihub	FALSE	FALSE
22q11DSSlide359.png	22q11DS	https://www.ncbi.nlm.nih.gov/pmc/articles/PMC4900471/	FALSE	FALSE
22q11DSSlide360.png	22q11DS	https://www.ncbi.nlm.nih.gov/pmc/articles/PMC4900471/	FALSE	FALSE
22q11DSSlide361.png	22q11DS	https://www.ncbi.nlm.nih.gov/pmc/articles/PMC4900471/	FALSE	FALSE
22q11DSSlide362.png	22q11DS	https://www.ncbi.nlm.nih.gov/pmc/articles/PMC4900471/	FALSE	FALSE
22q11DSSlide363.png	22q11DS	https://www.ncbi.nlm.nih.gov/pmc/articles/PMC4900471/	FALSE	FALSE
22q11DSSlide364.png	22q11DS	https://onlinelibrary.wiley.com/doi/epdf/10.1002/ajmg.a.36711	FALSE	FALSE
22q11DSSlide365.png	22q11DS	https://onlinelibrary.wiley.com/doi/epdf/10.1002/ajmg.a.36711	FALSE	FALSE
22q11DSSlide366.png	22q11DS	https://onlinelibrary.wiley.com/doi/epdf/10.1002/ajmg.a.36711	FALSE	FALSE
22q11DSSlide367.png	22q11DS	https://onlinelibrary.wiley.com/doi/epdf/10.1002/ajmg.a.36711	FALSE	FALSE
22q11DSSlide368.png	22q11DS	https://www.cambridge.org/core/services/aop-cambridge-core/content/view/42BF7CE56E8D27B9313741AB4A17EB55/S000712500014958Xa.pdf/chromosome_22qll_deletions.pdf	FALSE	FALSE
22q11DSSlide369.png	22q11DS	https://www.nature.com/articles/gim20014	FALSE	FALSE
22q11DSSlide370.png	22q11DS	http://www.tijdschriftvoorpsychiatrie.nl/assets/articles/articles_2910pdf.pdf	FALSE	FALSE
22q11DSSlide371.png	22q11DS	https://casereports.bmj.com/content/2018/bcr-2017-224108.long	FALSE	FALSE
22q11DSSlide372.png	22q11DS	https://casereports.bmj.com/content/2018/bcr-2017-223751.long	FALSE	FALSE
22q11DSSlide373.png	22q11DS	https://link.springer.com/epdf/10.1007/s004310000647?sharing_token=VQ16FX0fQ7vXZG4nADhmN_e4RwlQNchNByi7wbcMAY7LoTVv_z9UdxM5GIcfnnh-LUI6PZxh7cmxFUivsIexK-F02CxVDeczp8V99heCqvDEJeeLc4lV1XU4n69CcJ0nW89TerFcmsIalgkaFptqxw%3D%3D	FALSE	FALSE
22q11DSSlide374.png	22q11DS	https://link.springer.com/epdf/10.1007/s004310000647?sharing_token=VQ16FX0fQ7vXZG4nADhmN_e4RwlQNchNByi7wbcMAY7LoTVv_z9UdxM5GIcfnnh-LUI6PZxh7cmxFUivsIexK-F02CxVDeczp8V99heCqvDEJeeLc4lV1XU4n69CcJ0nW89TerFcmsIalgkaFptqxw%3D%3D	FALSE	FALSE
22q11DSSlide375.png	22q11DS	https://deepblue.lib.umich.edu/bitstream/handle/2027.42/34651/18_ftp.pdf?sequence=1&isAllowed=y	FALSE	FALSE
22q11DSSlide376.png	22q11DS	https://bmcmedgenet.biomedcentral.com/articles/10.1186/1471-2350-13-122	FALSE	FALSE
22q11DSSlide377.png	22q11DS	https://www.ncbi.nlm.nih.gov/pmc/articles/PMC4262098/	FALSE	FALSE
22q11DSSlide378.png	22q11DS	https://onlinelibrary.wiley.com/doi/full/10.1002/ajmg.a.30756	FALSE	FALSE
22q11DSSlide379.png	22q11DS	https://onlinelibrary.wiley.com/doi/full/10.1002/ajmg.a.30756	FALSE	FALSE
22q11DSSlide380.png	22q11DS	https://onlinelibrary.wiley.com/doi/full/10.1002/ajmg.a.30756	FALSE	FALSE
22q11DSSlide381.png	22q11DS	https://onlinelibrary.wiley.com/doi/full/10.1002/ajmg.a.30756	FALSE	FALSE
22q11DSSlide382.png	22q11DS	https://onlinelibrary.wiley.com/doi/full/10.1002/ajmg.a.30756	FALSE	FALSE
22q11DSSlide384.png	22q11DS	https://onlinelibrary.wiley.com/doi/epdf/10.1002/%28SICI%291096-8628%2819961218%2966%3A3%3C250%3A%3AAID-AJMG2%3E3.0.CO%3B2-T	FALSE	FALSE
22q11DSSlide385.png	22q11DS	https://onlinelibrary.wiley.com/doi/epdf/10.1002/ajmg.1320530314	FALSE	FALSE
22q11DSSlide386.png	22q11DS	https://onlinelibrary.wiley.com/doi/epdf/10.1002/ajmg.1320530314	FALSE	FALSE
22q11DSSlide388.png	22q11DS	https://onlinelibrary.wiley.com/doi/full/10.1002/ajmg.a.36083	FALSE	FALSE
22q11DSSlide389.png	22q11DS	https://onlinelibrary.wiley.com/doi/full/10.1002/ajmg.1178	FALSE	FALSE
22q11DSSlide390.png	22q11DS	https://onlinelibrary.wiley.com/doi/full/10.1002/ajmg.1178	FALSE	FALSE
22q11DSSlide391.png	22q11DS	https://www.thieme-connect.com/products/ejournals/pdf/10.1055/s-2005-915566.pdf	FALSE	FALSE
22q11DSSlide392.png	22q11DS	https://www.thieme-connect.com/products/ejournals/pdf/10.1055/s-2005-915566.pdf	FALSE	FALSE
22q11DSSlide393.png	22q11DS	https://www.ncbi.nlm.nih.gov/pmc/articles/PMC1761663/	FALSE	FALSE
22q11DSSlide394.png	22q11DS	https://jmg.bmj.com/content/jmedgenet/34/10/798.full.pdf	FALSE	FALSE
22q11DSSlide395.png	22q11DS	https://jmg.bmj.com/content/jmedgenet/34/10/798.full.pdf	FALSE	FALSE
22q11DSSlide396.png	22q11DS	https://link.springer.com/content/pdf/10.1007/s00115-001-1223-x.pdf	FALSE	FALSE
22q11DSSlide397.png	22q11DS	https://link.springer.com/content/pdf/10.1007/s00702-007-0766-9.pdf	FALSE	FALSE
22q11DSSlide398.png	22q11DS	https://link.springer.com/content/pdf/10.1007/s001080170110.pdf	FALSE	FALSE
22q11DSSlide399.png	22q11DS	http://www.njmonline.nl/getpdf.php?id=769	FALSE	FALSE
22q11DSSlide400.png	22q11DS	https://onlinelibrary.wiley.com/doi/abs/10.1002/ajmg.a.38199	FALSE	FALSE
22q11DSSlide401.png	22q11DS	https://onlinelibrary.wiley.com/doi/abs/10.1002/ajmg.a.38199	FALSE	FALSE
22q11DSSlide402.png	22q11DS	https://onlinelibrary.wiley.com/doi/abs/10.1002/ajmg.a.38199	FALSE	FALSE
22q11DSSlide403.png	22q11DS	https://onlinelibrary.wiley.com/doi/abs/10.1002/ajmg.a.38199	FALSE	FALSE
22q11DSSlide404.png	22q11DS	https://onlinelibrary.wiley.com/doi/abs/10.1002/ajmg.a.38199	FALSE	FALSE
22q11DSSlide405.png	22q11DS	https://onlinelibrary.wiley.com/doi/abs/10.1002/ajmg.a.38199	FALSE	FALSE
22q11DSSlide406.png	22q11DS	https://onlinelibrary.wiley.com/doi/abs/10.1002/ajmg.a.38199	FALSE	FALSE
22q11DSSlide407.png	22q11DS	https://onlinelibrary.wiley.com/doi/abs/10.1002/ajmg.a.38199	FALSE	FALSE
22q11DSSlide408.png	22q11DS	https://onlinelibrary.wiley.com/doi/abs/10.1002/ajmg.a.38199	FALSE	FALSE
22q11DSSlide409.png	22q11DS	https://onlinelibrary.wiley.com/doi/abs/10.1002/ajmg.a.38199	FALSE	FALSE
22q11DSSlide410.png	22q11DS	https://onlinelibrary.wiley.com/doi/abs/10.1002/ajmg.a.38199	FALSE	FALSE
22q11DSSlide411.png	22q11DS	https://onlinelibrary.wiley.com/doi/abs/10.1002/ajmg.a.38199	FALSE	FALSE
22q11DSSlide412.png	22q11DS	https://onlinelibrary.wiley.com/doi/abs/10.1002/ajmg.a.38199	FALSE	FALSE
22q11DSSlide413.png	22q11DS	https://onlinelibrary.wiley.com/doi/abs/10.1002/ajmg.a.38199	FALSE	FALSE
22q11DSSlide414.png	22q11DS	https://onlinelibrary.wiley.com/doi/abs/10.1002/ajmg.a.38199	FALSE	FALSE
22q11DSSlide415.png	22q11DS	https://onlinelibrary.wiley.com/doi/abs/10.1002/ajmg.a.38199	FALSE	FALSE
22q11DSSlide416.png	22q11DS	https://onlinelibrary.wiley.com/doi/abs/10.1002/ajmg.a.38199	FALSE	FALSE
22q11DSSlide417.png	22q11DS	https://onlinelibrary.wiley.com/doi/abs/10.1002/ajmg.a.38199	FALSE	FALSE
22q11DSSlide418.png	22q11DS	https://onlinelibrary.wiley.com/doi/abs/10.1002/ajmg.a.38199	FALSE	FALSE
22q11DSSlide419.png	22q11DS	https://onlinelibrary.wiley.com/doi/abs/10.1002/ajmg.a.38199	FALSE	FALSE
22q11DSSlide420.png	22q11DS	https://onlinelibrary.wiley.com/doi/abs/10.1002/ajmg.a.38199	FALSE	FALSE
22q11DSSlide421.png	22q11DS	https://onlinelibrary.wiley.com/doi/abs/10.1002/ajmg.a.38199	FALSE	FALSE
22q11DSSlide422.png	22q11DS	https://onlinelibrary.wiley.com/doi/abs/10.1002/ajmg.a.38199	FALSE	FALSE
22q11DSSlide423.png	22q11DS	https://onlinelibrary.wiley.com/doi/abs/10.1002/ajmg.a.38199	FALSE	FALSE
22q11DSSlide424.png	22q11DS	https://onlinelibrary.wiley.com/doi/abs/10.1002/ajmg.a.38199	FALSE	FALSE
22q11DSSlide425.png	22q11DS	https://onlinelibrary.wiley.com/doi/abs/10.1002/ajmg.a.38199	FALSE	FALSE
22q11DSSlide426.png	22q11DS	https://onlinelibrary.wiley.com/doi/abs/10.1002/ajmg.a.38199	FALSE	FALSE
22q11DSSlide427.png	22q11DS	https://research.nhgri.nih.gov/atlas/condition/22q11-2-deletion-syndrome	FALSE	FALSE
22q11DSSlide428.png	22q11DS	https://22qfamilyfoundation.org/living-with-22q/22q-stories/will	FALSE	FALSE
22q11DSSlide429.png	22q11DS	https://22qfamilyfoundation.org/living-with-22q/22q-stories/jeff	FALSE	FALSE
22q11DSSlide430.png	22q11DS	https://22qfamilyfoundation.org/living-with-22q/22q-stories/jd	FALSE	FALSE
22q11DSSlide431.png	22q11DS	https://22qfamilyfoundation.org/living-with-22q/22q-stories/laura-0	FALSE	FALSE
22q11DSSlide432.png	22q11DS	https://22qfamilyfoundation.org/living-with-22q/22q-stories/tessa	FALSE	FALSE
22q11DSSlide433.png	22q11DS	https://22qfamilyfoundation.org/living-with-22q/all-in-the-family/michelle-herm	FALSE	FALSE
22q11DSSlide434.png	22q11DS	https://22qfamilyfoundation.org/living-with-22q/all-in-the-family/gracie-chavez	FALSE	FALSE
22q11DSSlide435.png	22q11DS	https://22qfamilyfoundation.org/living-with-22q/all-in-the-family/jackson-drake	FALSE	FALSE
22q11DSSlide436.png	22q11DS	https://22qfamilyfoundation.org/living-with-22q/all-in-the-family/drew-yost	FALSE	FALSE
22q11DSSlide437.png	22q11DS	https://22qfamilyfoundation.org/living-with-22q/all-in-the-family/brett-pevey	FALSE	FALSE
22q11DSSlide438.png	22q11DS	https://www.bloglovin.com/@christylabat/my-life-experience	FALSE	FALSE
22q11DSSlide439.png	22q11DS	https://22qfamilyfoundation.org/living-with-22q/all-in-the-family/meet-thompsons	FALSE	FALSE
22q11DSSlide440.png	22q11DS	https://22qfamilyfoundation.org/living-with-22q/all-in-the-family/meet-alex	FALSE	FALSE
22q11DSSlide441.png	22q11DS	https://22qfamilyfoundation.org/living-with-22q/all-in-the-family/hogans	FALSE	FALSE
22q11DSSlide442.png	22q11DS	https://22qfamilyfoundation.org/living-with-22q/all-in-the-family/olsons	FALSE	FALSE
22q11DSSlide443.png	22q11DS	https://22qfamilyfoundation.org/living-with-22q/all-in-the-family/hannah-schilling	FALSE	FALSE
22q11DSSlide444.png	22q11DS	https://22qfamilyfoundation.org/living-with-22q/all-in-the-family/nadia-zomorodian	FALSE	FALSE
22q11DSSlide445.png	22q11DS	https://22qfamilyfoundation.org/living-with-22q/all-in-the-family/keir-family	FALSE	FALSE
22q11DSSlide446.png	22q11DS	https://22qfamilyfoundation.org/living-with-22q/all-in-the-family/bredwells	FALSE	FALSE
22q11DSSlide447.png	22q11DS	https://22qfamilyfoundation.org/living-with-22q/all-in-the-family/ripsam-family	FALSE	FALSE
22q11DSSlide448.png	22q11DS	https://22qfamilyfoundation.org/living-with-22q/all-in-the-family/gassman-family	FALSE	FALSE
22q11DSSlide449.png	22q11DS	https://www.youtube.com/watch?v=TtsPtu-AzJ8	FALSE	FALSE
22q11DSSlide450.png	22q11DS	https://22qfamilyfoundation.org/living-with-22q/all-in-the-family/nordmeyer-family	FALSE	FALSE
22q11DSSlide451.png	22q11DS	https://22qfamilyfoundation.org/living-with-22q/all-in-the-family/coates-family	FALSE	FALSE
22q11DSSlide452.png	22q11DS	https://22qfamilyfoundation.org/living-with-22q/all-in-the-family/peterson-family	FALSE	FALSE
22q11DSSlide453.png	22q11DS	https://22qfamilyfoundation.org/living-with-22q/all-in-the-family/mcclellan-family	FALSE	FALSE
22q11DSSlide455.png	22q11DS	https://positiveexposure.org/gallery/#ad-image-1	FALSE	FALSE
22q11DSSlide456.png	22q11DS	https://link.springer.com/article/10.1007/s00431-013-2240-z	FALSE	FALSE
22q11DSSlide457.png	22q11DS	https://www.sciencedirect.com/science/article/pii/S0735109704022491	FALSE	FALSE
22q11DSSlide458.png	22q11DS	https://www.sciencedirect.com/science/article/pii/S0735109704022491	FALSE	FALSE
22q11DSSlide459.png	22q11DS	https://reader.elsevier.com/reader/sd/pii/B9780123838346000525?token=EE268800F619846455FE329D6C626FA2752DD6FD08E8E2F3170B177626DCEAF0D31EF99EC1622C66BEBB5913E02BA810&originRegion=us-east-1&originCreation=20210527185838	FALSE	FALSE
22q11DSSlide460.png	22q11DS	https://22qfamilyfoundation.org/news/11/20/2018/why-should-you-consider-internship-after-college	FALSE	FALSE
22q11DSSlide461.png	22q11DS	https://22q.org/resources/for-families/book-lists/	FALSE	FALSE
22q11DSSlide462.png	22q11DS	https://22q.org/resources/for-families/	FALSE	FALSE
22q11DSSlide463.png	22q11DS	https://22q.org/resources/for-families/medical-clinics-usa/	FALSE	FALSE
22q11DSSlide464.png	22q11DS	https://22q.org/resources/for-families/covid-19-resources/	FALSE	FALSE
22q11DSSlide465.png	22q11DS	https://22q.org/resources/for-families/spanish-resources/	FALSE	FALSE
22q11DSSlide466.png	22q11DS	https://22q.org/resources/for-families/other-22q-organizations/	FALSE	FALSE
22q11DSSlide467.png	22q11DS	https://22q.org/resources/for-families/clinical-trials/	FALSE	FALSE
22q11DSSlide468.png	22q11DS	https://www.nicklauschildrens.org/conditions/chromosome-22q11-2-deletion	FALSE	FALSE
22q11DSSlide469.png	22q11DS	https://childrensresearchnetwork.org/knowledge/resources/empowering-yougn-women-with-the-rare-genetic-disorder-22q11-2-deletion-syndrome-to-share-their-lived-experience-and-mental-health-support-needs	FALSE	FALSE
22q11DSSlide470.png	22q11DS	https://childrensresearchnetwork.org/knowledge/resources/empowering-yougn-women-with-the-rare-genetic-disorder-22q11-2-deletion-syndrome-to-share-their-lived-experience-and-mental-health-support-needs	FALSE	FALSE
22q11DSSlide471.png	22q11DS	https://positiveexposure.org/gallery/#	FALSE	FALSE
22q11DSSlide472.png	22q11DS	https://positiveexposure.org/gallery/#	FALSE	FALSE
22q11DSSlide473.png	22q11DS	https://positiveexposure.org/gallery/#	FALSE	FALSE
22q11DSSlide474.png	22q11DS	https://positiveexposure.org/gallery/#	FALSE	FALSE
22q11DSSlide475.png	22q11DS	https://positiveexposure.org/gallery/#	FALSE	FALSE
22q11DSSlide476.png	22q11DS	https://positiveexposure.org/gallery/#	FALSE	FALSE
22q11DSSlide477.png	22q11DS	https://positiveexposure.org/gallery/#	FALSE	FALSE
22q11DSSlide478.png	22q11DS	https://positiveexposure.org/gallery/#	FALSE	FALSE
22q11DSSlide479.png	22q11DS	https://positiveexposure.org/gallery/#	FALSE	FALSE
22q11DSSlide480.png	22q11DS	https://positiveexposure.org/gallery/#	FALSE	FALSE
22q11DSSlide481.png	22q11DS	https://positiveexposure.org/gallery/#	FALSE	FALSE
22q11DSSlide482.png	22q11DS	https://positiveexposure.org/gallery/#	FALSE	FALSE
22q11DSSlide483.png	22q11DS	https://positiveexposure.org/gallery/#	FALSE	FALSE
22q11DSSlide484.png	22q11DS	https://positiveexposure.org/gallery/#	FALSE	FALSE
22q11DSSlide485.png	22q11DS	https://positiveexposure.org/gallery/#	FALSE	FALSE
22q11DSSlide486.png	22q11DS	https://positiveexposure.org/gallery/#	FALSE	FALSE
22q11DSSlide487.png	22q11DS	https://positiveexposure.org/gallery/#	FALSE	FALSE
22q11DSSlide488.png	22q11DS	https://positiveexposure.org/gallery/#	FALSE	FALSE
22q11DSSlide489.png	22q11DS	https://positiveexposure.org/gallery/#	FALSE	FALSE
22q11DSSlide490.png	22q11DS	https://positiveexposure.org/gallery/#	FALSE	FALSE
22q11DSSlide491.png	22q11DS	https://positiveexposure.org/gallery/#	FALSE	FALSE
22q11DSSlide492.png	22q11DS	https://positiveexposure.org/gallery/#	FALSE	FALSE
22q11DSSlide493.png	22q11DS	https://positiveexposure.org/gallery/#	FALSE	FALSE
22q11DSSlide494.png	22q11DS	https://positiveexposure.org/gallery/#	FALSE	FALSE
22q11DSSlide495.png	22q11DS	https://positiveexposure.org/gallery/#	FALSE	FALSE
22q11DSSlide496.png	22q11DS	https://ars.els-cdn.com/content/image/1-s2.0-S2211816017300030-fx1.jpg	FALSE	FALSE
22q11DSSlide497.png	22q11DS	https://www.pinterest.com/pin/142285669450967884/	FALSE	FALSE
22q11DSSlide498.png	22q11DS	https://answers.childrenshospital.org/joey-bach/	FALSE	FALSE
22q11DSSlide499.png	22q11DS	https://onlinelibrary.wiley.com/doi/abs/10.1111/j.1651-2227.2008.00858.x	FALSE	FALSE
22q11DSSlide500.png	22q11DS	https://onlinelibrary.wiley.com/doi/abs/10.1111/j.1651-2227.2008.00858.x	FALSE	FALSE
22q11DSSlide501.png	22q11DS	https://onlinelibrary.wiley.com/doi/abs/10.1111/j.1651-2227.2008.00858.x	FALSE	FALSE
22q11DSSlide502.png	22q11DS	https://onlinelibrary.wiley.com/doi/abs/10.1111/j.1651-2227.2008.00858.x	FALSE	FALSE
22q11DSSlide503.png	22q11DS	https://onlinelibrary.wiley.com/doi/abs/10.1111/j.1651-2227.2008.00858.x	FALSE	FALSE
22q11DSSlide504.png	22q11DS	https://www.cambridge.org/core/books/secondary-schizophrenia/velocardiofacial-syndrome-chromosome-22q112-deletion-syndrome-as-a-model-of-schizophrenia/810E4A055C09ACE2B140949477A1A743	FALSE	FALSE
22q11DSSlide505.png	22q11DS	https://www.sciencedirect.com/science/article/pii/S0165587698000676#FIG1	FALSE	FALSE
22q11DSSlide506.png	22q11DS	https://www.sciencedirect.com/science/article/pii/S0165587698000676#FIG1	FALSE	FALSE
22q11DSSlide507.png	22q11DS	https://www.oto.theclinics.com/action/showPdf?pii=S0030-6665%2805%2970278-4	FALSE	FALSE
22q11DSSlide508.png	22q11DS	https://www.oto.theclinics.com/action/showPdf?pii=S0030-6665%2805%2970278-4	FALSE	FALSE
22q11DSSlide509.png	22q11DS	https://www.oto.theclinics.com/action/showPdf?pii=S0030-6665%2805%2970278-4	FALSE	FALSE
22q11DSSlide510.png	22q11DS	https://pdfs.semanticscholar.org/7e7d/675560b33a8440ba63547b8f9aab0b032389.pdf?_ga=2.213826388.1192586362.1622154952-926974870.1599589335	FALSE	FALSE
22q11DSSlide511.png	22q11DS	https://pdfs.semanticscholar.org/7e7d/675560b33a8440ba63547b8f9aab0b032389.pdf?_ga=2.213826388.1192586362.1622154952-926974870.1599589335	FALSE	FALSE
22q11DSSlide512.png	22q11DS	https://journals.healio.com/doi/10.3928/0191-3913-19870901-16	FALSE	FALSE
22q11DSSlide513.png	22q11DS	https://www.researchgate.net/publication/295868979_VCF-LIMB/figures?lo=1	FALSE	FALSE
22q11DSSlide514.png	22q11DS	https://www.researchgate.net/publication/295868979_VCF-LIMB/figures?lo=1	FALSE	FALSE
22q11DSSlide515.png	22q11DS	missing link	FALSE	FALSE
22q11DSSlide516.png	22q11DS	https://www.slideshare.net/elutaf/microdeletii-cluj-1714450	FALSE	FALSE
22q11DSSlide517.png	22q11DS	https://journals.healio.com/doi/10.3928/01913913-20160427-01	FALSE	FALSE
22q11DSSlide518.png	22q11DS	https://www.wbtv.com/story/36776287/unique-mollyskids-disabled-young-adults-in-their-30s/	FALSE	FALSE
22q11DSSlide519.png	22q11DS	https://health.ucdavis.edu/mindinstitute/research/22q11/Publications/Simon_Chapter.pdf	FALSE	FALSE
22q11DSSlide520.png	22q11DS	https://health.ucdavis.edu/mindinstitute/research/22q11/Publications/Simon_Chapter.pdf	FALSE	FALSE
22q11DSSlide521.png	22q11DS	https://health.ucdavis.edu/mindinstitute/research/22q11/Publications/Simon_Chapter.pdf	FALSE	FALSE
22q11DSSlide522.png	22q11DS	https://health.ucdavis.edu/mindinstitute/research/22q11/Publications/Simon_Chapter.pdf	FALSE	FALSE
22q11DSSlide523.png	22q11DS	https://health.ucdavis.edu/mindinstitute/research/22q11/Publications/Simon_Chapter.pdf	FALSE	FALSE
22q11DSSlide524.png	22q11DS	https://casereports.bmj.com/content/casereports/2018/bcr-2018-225765.full.pdf	FALSE	FALSE
22q11DSSlide525.png	22q11DS	https://link.springer.com/content/pdf/10.1007%2F978-3-319-98414-8.pdf	FALSE	FALSE
22q11DSSlide526.png	22q11DS	https://link.springer.com/content/pdf/10.1007%2F978-3-319-98414-8.pdf	FALSE	FALSE
22q11DSSlide527.png	22q11DS	https://www.chop.edu/stories/22q-deletion-syndrome-amirahs-story	FALSE	FALSE
22q11DSSlide528.png	22q11DS	https://fundrazr.com/717cO5?ref=ab_8lRvPWBAnuE8lRvPWBAnuE	FALSE	FALSE
22q11DSSlide529.png	22q11DS	https://www.22q11ireland.org/22q-young-experts-by-experience-panel-yeep-about-amy/	FALSE	FALSE
22q11DSSlide530.png	22q11DS	https://www.change.org/p/ohio-state-senate-make-november-22-official-22q-11-2-deletion-syndrome-day	FALSE	FALSE
22q11DSSlide531.png	22q11DS	https://www.22q.org.au/adults-with-22q	FALSE	FALSE
22q11DSSlide532.png	22q11DS	https://www.youtube.com/watch?v=9d6amvBrPag	FALSE	FALSE
22q11DSSlide533.png	22q11DS	https://www.youtube.com/watch?v=9d6amvBrPag	FALSE	FALSE
22q11DSSlide534.png	22q11DS	https://www.youtube.com/watch?v=9d6amvBrPag	FALSE	FALSE
22q11DSSlide535.png	22q11DS	https://www.youtube.com/watch?v=9d6amvBrPag	FALSE	FALSE
22q11DSSlide536.png	22q11DS	https://pubmed.ncbi.nlm.nih.gov/15472168/	FALSE	FALSE
22q11DSSlide537.png	22q11DS	https://www.chegg.com/flashcards/genetic-disorders-4cf61f7f-cd99-4f0d-8878-d91cff4babca/deck	FALSE	FALSE
22q11DSSlide538.png	22q11DS	https://www.aaceclinicalcasereports.com/article/S2376-0605(20)30464-8/pdf	FALSE	FALSE
22q11DSSlide539.png	22q11DS	https://www.aaceclinicalcasereports.com/article/S2376-0605(20)30464-8/pdf	FALSE	FALSE
22q11DSSlide540.png	22q11DS	https://www.eastidahonews.com/2019/08/man-accused-of-killing-girlfriend-does-not-understand-what-is-happening-according-to-documents/	FALSE	FALSE
22q11DSSlide541.png	22q11DS	https://www.turnto23.com/news/local-news/taft-college-transitions-young-adults-with-disabilities-to-independence	FALSE	FALSE
22q11DSSlide542.png	22q11DS	https://www.rarechromo.org/media/information/Chromosome%2022/22q11.2%20deletion%20syndrome%20(Velo-Cardio-Facial%20Syndrome)%20FTNP.pdf	FALSE	FALSE
22q11DSSlide543.png	22q11DS	https://www.facebook.com/pg/Shalleys-Life-with-Digeorge-Syndrome-246632545394471/posts/	FALSE	FALSE
22q11DSSlide544.png	22q11DS	https://onlinelibrary.wiley.com/doi/full/10.1002/ajmg.a.30069	FALSE	FALSE
22q11DSSlide545.png	22q11DS	https://onlinelibrary.wiley.com/doi/full/10.1002/ajmg.a.30069	FALSE	FALSE
22q11DSSlide546.png	22q11DS	https://onlinelibrary.wiley.com/doi/full/10.1002/ajmg.a.30069	FALSE	FALSE
22q11DSSlide547.png	22q11DS	https://onlinelibrary.wiley.com/doi/full/10.1002/ajmg.a.30069	FALSE	FALSE
22q11DSSlide548.png	22q11DS	https://onlinelibrary.wiley.com/doi/full/10.1002/ajmg.a.30069	FALSE	FALSE
22q11DSSlide549.png	22q11DS	https://onlinelibrary.wiley.com/doi/full/10.1002/ajmg.a.30069	FALSE	FALSE
22q11DSSlide550.png	22q11DS	https://www.22q11sa.org.za/family-stories/	FALSE	FALSE
22q11DSSlide551.png	22q11DS	https://www.22q11sa.org.za/family-stories/	FALSE	FALSE
22q11DSSlide552.png	22q11DS	https://www.22q11sa.org.za/family-stories/	FALSE	FALSE
22q11DSSlide553.png	22q11DS	https://www.22q11sa.org.za/family-stories/	FALSE	FALSE
22q11DSSlide554.png	22q11DS	https://www.22q11sa.org.za/family-stories/	FALSE	FALSE
22q11DSSlide555.png	22q11DS	https://www.22q11sa.org.za/family-stories/	FALSE	FALSE
22q11DSSlide556.png	22q11DS	https://www.22q11sa.org.za/family-stories/	FALSE	FALSE
22q11DSSlide557.png	22q11DS	https://www.22q11sa.org.za/family-stories/	FALSE	FALSE
22q11DSSlide558.png	22q11DS	https://www.22q11sa.org.za/family-stories/	FALSE	FALSE
22q11DSSlide559.png	22q11DS	https://www.22q11sa.org.za/family-stories/	FALSE	FALSE
22q11DSSlide560.png	22q11DS	https://www.22q11sa.org.za/family-stories/	FALSE	FALSE
22q11DSSlide561.png	22q11DS	https://www.22q11sa.org.za/family-stories/	FALSE	FALSE
22q11DSSlide562.png	22q11DS	https://patientworthy.com/tag/digeorge-syndrome/	FALSE	FALSE
22q11DSSlide563.png	22q11DS	https://www.plasticsurgery.theclinics.com/article/S0094-1298(13)00156-9/fulltext	FALSE	FALSE
22q11DSSlide564.png	22q11DS	https://www.nytimes.com/2010/02/05/sports/baseball/05cncsports.html	FALSE	FALSE
22q11DSSlide565.png	22q11DS	https://knowinsiders.com/22q112-deletion-syndrome-symptoms-causes-diagnosis-treatment-28596.html	FALSE	FALSE
22q11DSSlide566.png	22q11DS	https://www.researchgate.net/publication/51487111_Case_Report_Two_Patients_with_Partial_DiGeorge_Syndrome_Presenting_with_Attention_Disorder_and_Learning_Difficulties/figures?lo=1	FALSE	FALSE
22q11DSSlide567.png	22q11DS	https://www.researchgate.net/publication/51487111_Case_Report_Two_Patients_with_Partial_DiGeorge_Syndrome_Presenting_with_Attention_Disorder_and_Learning_Difficulties/figures?lo=1	FALSE	FALSE
22q11DSSlide568.png	22q11DS	https://link.springer.com/article/10.1007/s00112-006-1322-7	FALSE	FALSE
22q11DSSlide569.png	22q11DS	https://22q.org/kaymon/	FALSE	FALSE
22q11DSSlide570.png	22q11DS	https://22q.org/hunter/	FALSE	FALSE
22q11DSSlide571.png	22q11DS	https://22q.org/jackson/	FALSE	FALSE
22q11DSSlide572.png	22q11DS	https://22q.org/christine/	FALSE	FALSE
22q11DSSlide573.png	22q11DS	https://22q.org/jordan/	FALSE	FALSE
22q11DSSlide574.png	22q11DS	https://22q.org/enjelickiagh-rebekiagh/	FALSE	FALSE
22q11DSSlide575.png	22q11DS	https://22q.org/owen/	FALSE	FALSE
22q11DSSlide576.png	22q11DS	https://22q.org/aidan/	FALSE	FALSE
22q11DSSlide577.png	22q11DS	https://22q.org/aine-ciaran/	FALSE	FALSE
22q11DSSlide578.png	22q11DS	https://22q.org/chase/	FALSE	FALSE
22q11DSSlide579.png	22q11DS	https://22q.org/jeffrey-ryan-lanford/	FALSE	FALSE
22q11DSSlide580.png	22q11DS	https://22q.org/william-jordon/	FALSE	FALSE
22q11DSSlide581.png	22q11DS	https://22q.org/amy-rogers/	FALSE	FALSE
22q11DSSlide582.png	22q11DS	https://22q.org/andy/#	FALSE	FALSE
22q11DSSlide583.png	22q11DS	https://22q.org/jonathan-christopher-adams/	FALSE	FALSE
22q11DSSlide584.png	22q11DS	https://22q.org/kahlia/	FALSE	FALSE
22q11DSSlide585.png	22q11DS	https://22q.org/shelby/	FALSE	FALSE
22q11DSSlide586.png	22q11DS	https://22q.org/leah-ryan/	FALSE	FALSE
22q11DSSlide587.png	22q11DS	https://22q.org/noah/	FALSE	FALSE
22q11DSSlide588.png	22q11DS	https://22q.org/mckenna-grace/	FALSE	FALSE
22q11DSSlide589.png	22q11DS	https://22q.org/amirah/	FALSE	FALSE
22q11DSSlide590.png	22q11DS	https://22q.org/cassie-lira/	FALSE	FALSE
22q11DSSlide591.png	22q11DS	https://22q.org/bernando/	FALSE	FALSE
22q11DSSlide592.png	22q11DS	https://22q.org/zane/	FALSE	FALSE
22q11DSSlide593.png	22q11DS	https://22q.org/teagan/	FALSE	FALSE
22q11DSSlide594.png	22q11DS	https://22q.org/cash/	FALSE	FALSE
22q11DSSlide595.png	22q11DS	https://22q.org/lee/	FALSE	FALSE
22q11DSSlide596.png	22q11DS	https://22q.org/amelia/	FALSE	FALSE
22q11DSSlide597.png	22q11DS	https://22q.org/katie/	FALSE	FALSE
22q11DSSlide598.png	22q11DS	https://22q.org/maddy/	FALSE	FALSE
22q11DSSlide599.png	22q11DS	https://22q.org/roger/	FALSE	FALSE
22q11DSSlide600.png	22q11DS	https://22q.org/jeff-stalker/	FALSE	FALSE
22q11DSSlide601.png	22q11DS	https://22q.org/amy-riordan/	FALSE	FALSE
22q11DSSlide602.png	22q11DS	https://www.facebook.com/22q11europeancongress/photos/a.1083819174969300/5760993903918447/?type=3&theater	FALSE	FALSE
22q11DSSlide603.png	22q11DS	https://www.facebook.com/22q11europeancongress/photos/a.1083819174969300/5832084996809337/?type=3&theater	FALSE	FALSE
22q11DSSlide604.png	22q11DS	https://www.facebook.com/22q11europeancongress/photos/a.1083819174969300/4896784627006050/?type=3&theater	FALSE	FALSE
22q11DSSlide605.png	22q11DS	https://www.22qties.org/living-with-22q	FALSE	FALSE
22q11DSSlide606.png	22q11DS	https://22qties.org/22q-deletion	FALSE	FALSE
BWSSlide2.png	BWS	http://atlasgeneticsoncology.org/Kprones/BeckwithWiedemannID10037.html	FALSE	FALSE
BWSSlide3.png	BWS	https://jcsm.aasm.org/doi/10.5664/jcsm.7656	FALSE	FALSE
BWSSlide4.png	BWS	https://jmg.bmj.com/content/early/2020/12/20/jmedgenet-2020-107401	FALSE	FALSE
BWSSlide5.png	BWS	https://www.frontiersin.org/articles/10.3389/fped.2019.00562/full	FALSE	FALSE
BWSSlide6.png	BWS	https://www.frontiersin.org/articles/10.3389/fped.2019.00562/full	FALSE	FALSE
BWSSlide7.png	BWS	https://www.frontiersin.org/articles/10.3389/fped.2019.00562/full	FALSE	FALSE
BWSSlide8.png	BWS	https://www.frontiersin.org/articles/10.3389/fped.2019.00562/full	FALSE	FALSE
BWSSlide9.png	BWS	https://www.frontiersin.org/articles/10.3389/fped.2019.00562/full	FALSE	FALSE
BWSSlide12.png	BWS	https://www.nicklauschildrens.org/conditions/beckwith-wiedemann-syndrome	FALSE	FALSE
BWSSlide13.png	BWS	https://www.nicklauschildrens.org/conditions/beckwith-wiedemann-syndrome	FALSE	FALSE
BWSSlide14.png	BWS	https://www.nicklauschildrens.org/conditions/beckwith-wiedemann-syndrome	FALSE	FALSE
BWSSlide15.png	BWS	https://www.samebutdifferentcic.org.uk/amerah	FALSE	FALSE
BWSSlide16.png	BWS	https://www.goodhousekeeping.com/life/parenting/news/a40913/baby-beckwith-wiedmann-syndrome/	FALSE	FALSE
BWSSlide18.png	BWS	https://www.dailyrecord.co.uk/news/uk-world-news/baby-born-adult-size-tongue-9041302	FALSE	FALSE
BWSSlide19.png	BWS	https://somepomed.org/articulos/contents/mobipreview.htm?7/56/8067	FALSE	FALSE
BWSSlide20.png	BWS	http://squigglyrainbow.blogspot.com/2011/06/squiggly-sunday.html	FALSE	FALSE
BWSSlide21.png	BWS	https://www.orthobullets.com/pediatrics/4110/beckwith-wiedemann-syndrome	FALSE	FALSE
BWSSlide22.png	BWS	https://lupinepublishers.com/pediatric-dentistry-journal/fulltext/varied-clinical-and-oral-presentation-of-beckwith-wiedemann-syndrome.ID.000162.php	FALSE	FALSE
BWSSlide23.png	BWS	https://www.goodto.com/family/beckwith-wiedemann-syndrome-girl-tongue-sticks-out-287614	FALSE	FALSE
BWSSlide24.png	BWS	https://www.nicklauschildrens.org/news-and-events/news/beckwith-wiedemann-conference	FALSE	FALSE
BWSSlide25.png	BWS	https://www.nicklauschildrens.org/news-and-events/news/beckwith-wiedemann-conference	FALSE	FALSE
BWSSlide26.png	BWS	https://www.nicklauschildrens.org/news-and-events/news/beckwith-wiedemann-conference	FALSE	FALSE
BWSSlide27.png	BWS	https://www.nicklauschildrens.org/news-and-events/news/beckwith-wiedemann-conference	FALSE	FALSE
BWSSlide28.png	BWS	https://onlinelibrary.wiley.com/doi/full/10.1002/ajmg.a.61301	FALSE	FALSE
BWSSlide29.png	BWS	https://onlinelibrary.wiley.com/doi/full/10.1002/ajmg.a.61301	FALSE	FALSE
BWSSlide30.png	BWS	https://onlinelibrary.wiley.com/doi/full/10.1002/ajmg.a.61301	FALSE	FALSE
BWSSlide32.png	BWS	https://www.research.chop.edu/cornerstone-blog/chop-hosts-deciphering-beckwith-wiedemann-syndrome-conference	FALSE	FALSE
BWSSlide33.png	BWS	https://www.themaypoleproject.co.uk/for-families/families-stories/	FALSE	FALSE
BWSSlide34.png	BWS	https://www.chop.edu/stories/congenital-hyperinsulinism-and-beckwith-wiedemann-syndrome-alina-s-story	FALSE	FALSE
BWSSlide35.png	BWS	http://uversenews.blogspot.com/2014/12/giant-baby-size-of-child-aged-five-due.html	FALSE	FALSE
BWSSlide36.png	BWS	https://www.dailymail.co.uk/femail/article-3200986/Mother-reveals-baby-daughter-size-toddler-born-head-curly-locks-really-suffering-TWO-rare-conditions-lead-going-blind.html	FALSE	FALSE
BWSSlide37.png	BWS	https://www.gofundme.com/f/bws-baby-lorenzo-beckwithwiedemann-syndrome	FALSE	FALSE
BWSSlide38.png	BWS	https://www.murrayhillplasticsurgery.com/plastic-surgery-procedures-nyc/craniofacial/bws-syndrome/	FALSE	FALSE
BWSSlide39.png	BWS	https://abcnews.go.com/blogs/health/2012/12/12/toddler-with-overgrown-tongue-smiling-after-surgery	FALSE	FALSE
BWSSlide40.png	BWS	https://www.ijoms.com/article/S0901-5027(11)01476-7/fulltext	FALSE	FALSE
BWSSlide41.png	BWS	https://www.ijoms.com/article/S0901-5027(11)01476-7/fulltext	FALSE	FALSE
BWSSlide42.png	BWS	https://www.ijoms.com/article/S0901-5027(11)01476-7/fulltext	FALSE	FALSE
BWSSlide43.png	BWS	https://www.ijoms.com/article/S0901-5027(11)01476-7/fulltext	FALSE	FALSE
BWSSlide44.png	BWS	https://www.ijoms.com/article/S0901-5027(11)01476-7/fulltext	FALSE	FALSE
BWSSlide45.png	BWS	https://www.ijoms.com/article/S0901-5027(11)01476-7/fulltext	FALSE	FALSE
BWSSlide46.png	BWS	https://www.ijoms.com/article/S0901-5027(11)01476-7/fulltext	FALSE	FALSE
BWSSlide47.png	BWS	https://www.ijoms.com/article/S0901-5027(11)01476-7/fulltext	FALSE	FALSE
BWSSlide48.png	BWS	https://www.ijoms.com/article/S0901-5027(11)01476-7/fulltext	FALSE	FALSE
BWSSlide49.png	BWS	https://www.nature.com/articles/ejhg2009106	FALSE	FALSE
BWSSlide50.png	BWS	https://link.springer.com/article/10.1007/s12098-019-03148-3	FALSE	FALSE
BWSSlide51.png	BWS	https://link.springer.com/article/10.1007/s12098-019-03148-3	FALSE	FALSE
BWSSlide52.png	BWS	https://link.springer.com/article/10.1007/s12098-019-03148-3	FALSE	FALSE
BWSSlide53.png	BWS	https://link.springer.com/article/10.1007/s12098-019-03148-3	FALSE	FALSE
BWSSlide54.png	BWS	https://link.springer.com/article/10.1007/s12098-019-03148-3	FALSE	FALSE
BWSSlide55.png	BWS	https://www.chop.edu/centers-programs/beckwith-wiedemann-syndrome-clinic/news	FALSE	FALSE
BWSSlide56.png	BWS	https://www.nature.com/articles/ejhg2017102	FALSE	FALSE
BWSSlide57.png	BWS	https://www.nature.com/articles/ejhg2017102	FALSE	FALSE
BWSSlide58.png	BWS	https://m.blog.naver.com/PostView.naver?isHttpsRedirect=true&blogId=ksejej&logNo=221105921018	FALSE	FALSE
BWSSlide59.png	BWS	https://www.stuff.co.nz/national/health/78538053/cromwell-mother-calls-for-more-research-into-beckwithwiedemann-syndrome	FALSE	FALSE
BWSSlide60.png	BWS	https://www.chop.edu/stories/beckwith-wiedemann-syndrome-and-hyperinsulinism-coopers-story	FALSE	FALSE
BWSSlide61.png	BWS	https://www.gazeteduvar.com.tr/saglik/2018/01/30/bir-tarafi-daha-hizli-buyuyor-gucumuz-kalmadi	FALSE	FALSE
BWSSlide62.png	BWS	https://onlinelibrary.wiley.com/doi/full/10.1002/ajmg.a.61053	FALSE	FALSE
BWSSlide65.png	BWS	https://onlinelibrary.wiley.com/doi/full/10.1002/ajmg.a.61053	FALSE	FALSE
BWSSlide66.png	BWS	https://onlinelibrary.wiley.com/doi/full/10.1002/ajmg.a.61053	FALSE	FALSE
BWSSlide67.png	BWS	https://onlinelibrary.wiley.com/doi/full/10.1002/ajmg.a.61053	FALSE	FALSE
BWSSlide68.png	BWS	https://onlinelibrary.wiley.com/doi/full/10.1002/ajmg.a.61053	FALSE	FALSE
BWSSlide69.png	BWS	https://onlinelibrary.wiley.com/doi/full/10.1002/ajmg.a.61053	FALSE	FALSE
BWSSlide70.png	BWS	https://www.nature.com/articles/jhg201645	FALSE	FALSE
BWSSlide71.png	BWS	https://www.researchgate.net/publication/335444498_Genetic_and_Hereditary_Disorders_in_Iraqi_Children	FALSE	FALSE
BWSSlide72.png	BWS	https://womenyoushouldknow.net/one-moms-mission-to-raise-awareness-of-life-threatening-congenital-disorder-beckwith-wiedemann-syndrome/	FALSE	FALSE
BWSSlide73.png	BWS	https://womenyoushouldknow.net/one-moms-mission-to-raise-awareness-of-life-threatening-congenital-disorder-beckwith-wiedemann-syndrome/	FALSE	FALSE
BWSSlide74.png	BWS	https://largerthanbws.com/category/beckwith-wiedemann-syndrome/	FALSE	FALSE
BWSSlide75.png	BWS	https://largerthanbws.com/category/beckwith-wiedemann-syndrome/	FALSE	FALSE
BWSSlide76.png	BWS	https://largerthanbws.com/category/beckwith-wiedemann-syndrome/	FALSE	FALSE
BWSSlide77.png	BWS	https://largerthanbws.com/category/beckwith-wiedemann-syndrome/	FALSE	FALSE
BWSSlide78.png	BWS	https://largerthanbws.com/category/beckwith-wiedemann-syndrome/	FALSE	FALSE
BWSSlide79.png	BWS	https://largerthanbws.com/2020/12/31/bws-in-utero/	FALSE	FALSE
BWSSlide80.png	BWS	https://largerthanbws.com/category/beckwith-wiedemann-syndrome/	FALSE	FALSE
BWSSlide81.png	BWS	https://largerthanbws.com/category/beckwith-wiedemann-syndrome/	FALSE	FALSE
BWSSlide82.png	BWS	http://squigglyrainbow.blogspot.com/2011/06/squiggly-sunday.html	FALSE	FALSE
BWSSlide83.png	BWS	https://www.heraldsun.com.au/leader/north/charity-ball-to-ease-pressure-on-sunbury-family-coping-with-beckwithwiedemann-syndrome/news-story/e04aaab3de3a37fa39e4aab38b59d999	FALSE	FALSE
BWSSlide84.png	BWS	https://www.chop.edu/video/caring-children-beckwith-wiedemann-syndrome	FALSE	FALSE
BWSSlide85.png	BWS	https://www.dailymail.co.uk/health/article-1378153/Beckwith-Wiedemann-syndrome-Britains-biggest-year-old-4ft-2-tall-shows-sign-slowing-down.html	FALSE	FALSE
BWSSlide86.png	BWS	https://www.lechorepublicain.fr/nogent-le-rotrou-28400/actualites/nogent-le-rotrou-enzo-6-ans-atteint-de-la-maladie-de-beckwith-wiedemann_12437601/	FALSE	FALSE
BWSSlide87.png	BWS	https://www.mirror.co.uk/news/real-life-stories/girl-suffers-rare-condition-one-8082234	FALSE	FALSE
BWSSlide88.png	BWS	https://www.phoenixspiritz.com/beckwith-wiedemann-syndrome.html#/	FALSE	FALSE
BWSSlide89.png	BWS	https://www.nemours.org/patientfamily/patient-stories/hepatoblastoma-lauren.html	FALSE	FALSE
BWSSlide90.png	BWS	https://www.neufmois.fr/au-fil-de-lactu/bebe-ne-langue-de-taille-dun-adulte-a-retrouve-sourire	FALSE	FALSE
BWSSlide91.png	BWS	https://www.neufmois.fr/au-fil-de-lactu/bebe-ne-langue-de-taille-dun-adulte-a-retrouve-sourire	FALSE	FALSE
BWSSlide92.png	BWS	https://www.fox32chicago.com/news/baby-with-genetic-syndrome-smiling-after-tongue-reduction-surgery	FALSE	FALSE
BWSSlide93.png	BWS	https://www.fox32chicago.com/news/baby-with-genetic-syndrome-smiling-after-tongue-reduction-surgery	FALSE	FALSE
BWSSlide94.png	BWS	https://mammenellarete.nostrofiglio.it/racconti-di-genitori/lettera-di-una-mamma-al-figlio-con-sindrome-bws	FALSE	FALSE
BWSSlide95.png	BWS	https://ourneus.files.wordpress.com/2015/01/img_9316.jpg	FALSE	FALSE
BWSSlide96.png	BWS	https://ourneus.files.wordpress.com/2015/01/img_9316.jpg	FALSE	FALSE
BWSSlide97.png	BWS	https://ourneus.files.wordpress.com/2015/01/img_9316.jpg	FALSE	FALSE
BWSSlide98.png	BWS	http://www.mybwsbaby.com/bws-buddies/2015/4/4/ali	FALSE	FALSE
BWSSlide99.png	BWS	https://www.degruyter.com/document/doi/10.1515/jpem-2013-0484/html	FALSE	FALSE
BWSSlide100.png	BWS	https://www.degruyter.com/document/doi/10.1515/jpem-2013-0484/html	FALSE	FALSE
BWSSlide101.png	BWS	https://www.mirror.co.uk/news/weird-news/baby-smiles-first-time-after-8102782	FALSE	FALSE
BWSSlide102.png	BWS	https://motherhoodinstyle.net/tag/beckwith-wiedemann-syndrome/	FALSE	FALSE
BWSSlide103.png	BWS	https://onlinelibrary.wiley.com/doi/full/10.1002/ajmg.a.61053	FALSE	FALSE
BWSSlide104.png	BWS	https://pubmed.ncbi.nlm.nih.gov/31804259/	FALSE	FALSE
BWSSlide105.png	BWS	https://pubmed.ncbi.nlm.nih.gov/31804259/	FALSE	FALSE
BWSSlide106.png	BWS	https://www.tandfonline.com/doi/pdf/10.1080/02724936.1981.11748079?needAccess=true	FALSE	FALSE
BWSSlide107.png	BWS	https://www.tandfonline.com/doi/pdf/10.1080/02724936.1981.11748079?needAccess=true	FALSE	FALSE
BWSSlide108.png	BWS	https://www.tandfonline.com/doi/pdf/10.1080/02724936.1981.11748079?needAccess=true	FALSE	FALSE
BWSSlide109.png	BWS	https://link.springer.com/content/pdf/10.1007/BF00273006.pdf	FALSE	FALSE
BWSSlide110.png	BWS	https://www.nature.com/articles/ejhg2011166	FALSE	FALSE
BWSSlide111.png	BWS	https://www.nature.com/articles/ejhg2011166	FALSE	FALSE
BWSSlide112.png	BWS	https://www.nature.com/articles/ejhg2011166	FALSE	FALSE
BWSSlide113.png	BWS	https://www.insider.com/what-is-wiedemann-syndrome-baker-roth-2018-12	FALSE	FALSE
BWSSlide114.png	BWS	https://i.dailymail.co.uk/i/pix/2016/02/18/23/315A7E5E00000578-3452302-image-a-5_1455836880426.jpg	FALSE	FALSE
BWSSlide115.png	BWS	https://i.dailymail.co.uk/i/pix/2016/02/18/23/315A7E8E00000578-3452302-image-a-11_1455836940707.jpg	FALSE	FALSE
BWSSlide116.png	BWS	https://i.dailymail.co.uk/i/pix/2016/02/18/23/315A7E8E00000578-3452302-image-a-11_1455836940707.jpg	FALSE	FALSE
BWSSlide117.png	BWS	https://www.sciencedirect.com/science/article/pii/S1769721205000236#!	FALSE	FALSE
BWSSlide118.png	BWS	https://onlinelibrary.wiley.com/doi/full/10.1111/cge.12635	FALSE	FALSE
BWSSlide119.png	BWS	https://onlinelibrary.wiley.com/doi/full/10.1111/cge.12635	FALSE	FALSE
BWSSlide120.png	BWS	https://onlinelibrary.wiley.com/doi/full/10.1111/cge.12635	FALSE	FALSE
BWSSlide121.png	BWS	https://onlinelibrary.wiley.com/doi/full/10.1111/cge.12635	FALSE	FALSE
BWSSlide122.png	BWS	https://onlinelibrary.wiley.com/doi/full/10.1111/cge.12635	FALSE	FALSE
BWSSlide123.png	BWS	https://onlinelibrary.wiley.com/doi/full/10.1111/cge.12635	FALSE	FALSE
BWSSlide124.png	BWS	https://www.liebertpub.com/doi/10.1089/gtmb.2015.0163	FALSE	FALSE
BWSSlide125.png	BWS	http://bws-schweiz.ch/wp-content/uploads/2015/02/wiley-bws-2010.pdf	FALSE	FALSE
BWSSlide126.png	BWS	https://www.congres-sfe.com/2014/eposter!fr!!!!f669021e-2064-1032-b196-61c1a3eebff0	FALSE	FALSE
BWSSlide127.png	BWS	https://www.congres-sfe.com/2014/eposter!fr!!!!f669021e-2064-1032-b196-61c1a3eebff0	FALSE	FALSE
BWSSlide128.png	BWS	https://journals.lww.com/jcraniofacialsurgery/Fulltext/2006/03000/Treatment_of_Macroglossia_in_Beckwith_Wiedemann.30.aspx	FALSE	FALSE
BWSSlide129.png	BWS	https://journals.lww.com/jcraniofacialsurgery/Fulltext/2006/03000/Treatment_of_Macroglossia_in_Beckwith_Wiedemann.30.aspx	FALSE	FALSE
BWSSlide130.png	BWS	https://www.frontiersin.org/articles/10.3389/fped.2020.574857/full	FALSE	FALSE
BWSSlide131.png	BWS	https://www.frontiersin.org/articles/10.3389/fped.2020.574857/full	FALSE	FALSE
BWSSlide132.png	BWS	https://jmg.bmj.com/content/jmedgenet/29/4/221.full.pdf	FALSE	FALSE
BWSSlide133.png	BWS	https://jmg.bmj.com/content/jmedgenet/29/4/221.full.pdf	FALSE	FALSE
BWSSlide134.png	BWS	https://jmg.bmj.com/content/jmedgenet/29/4/221.full.pdf	FALSE	FALSE
BWSSlide135.png	BWS	https://onlinelibrary.wiley.com/doi/10.1111/cge.12096	FALSE	FALSE
BWSSlide136.png	BWS	https://onlinelibrary.wiley.com/doi/10.1111/cge.12096	FALSE	FALSE
BWSSlide137.png	BWS	https://www.mirror.co.uk/news/real-life-stories/giant-baby-size-child-aged-4759775	FALSE	FALSE
BWSSlide138.png	BWS	https://www.universomamma.it/2021/02/12/bambino-con-lingua-che-cresce/	FALSE	FALSE
BWSSlide139.png	BWS	https://www.ilrestodelcarlino.it/ravenna/cronaca/beckwith-wiedemann-si-puo-convivere-1.7748506	FALSE	FALSE
BWSSlide140.png	BWS	https://clinicamedica2015.iweventos.com.br/upload/trabalhos/QmUbitnXwJNUq9HgDjx2Yj9tiiN6.pdf	FALSE	FALSE
BWSSlide141.png	BWS	https://www.superando.it/2013/01/16/un-protocollo-per-la-sindrome-di-beckwith-wiedemann/	FALSE	FALSE
BWSSlide142.png	BWS	https://ovetor.com.br/beckwith-wiedemann-diagnosticado-com-a-sindrome-o-garoto-bryan-precisa-de-ajuda/	FALSE	FALSE
BWSSlide143.png	BWS	https://www.ncbi.nlm.nih.gov/books/NBK279155/figure/gigantism_f_gigantism_figure6/	FALSE	FALSE
BWSSlide144.png	BWS	https://www.ijoms.com/article/S0901-5027%2811%2901476-7/fulltext	FALSE	FALSE
BWSSlide145.png	BWS	https://jmg.bmj.com/content/47/6/429	FALSE	FALSE
BWSSlide146.png	BWS	https://www.mdpi.com/2072-6694/13/24/6166/htm	FALSE	FALSE
BWSSlide147.png	BWS	https://clinicalepigeneticsjournal.biomedcentral.com/articles/10.1186/s13148-016-0183-8	FALSE	FALSE
BWSSlide148.png	BWS	https://clinicalepigeneticsjournal.biomedcentral.com/articles/10.1186/s13148-016-0183-8	FALSE	FALSE
BWSSlide149.png	BWS	https://www.sciencedirect.com/topics/medicine-and-dentistry/beckwith-wiedemann-syndrome	FALSE	FALSE
BWSSlide150.png	BWS	https://www.sciencedirect.com/topics/medicine-and-dentistry/beckwith-wiedemann-syndrome	FALSE	FALSE
BWSSlide151.png	BWS	https://www.sciencedirect.com/topics/medicine-and-dentistry/beckwith-wiedemann-syndrome	FALSE	FALSE
BWSSlide152.png	BWS	https://www.alexslemonade.org/bws-hero-jaelynn-hill	FALSE	FALSE
BWSSlide153.png	BWS	https://www.alexslemonade.org/bws-hero-jaelynn-hill	FALSE	FALSE
BWSSlide154.png	BWS	https://www.customink.com/fundraising/bwsawarenessonesie	FALSE	FALSE
BWSSlide155.png	BWS	https://www.nature.com/articles/ejhg2017102/	FALSE	FALSE
BWSSlide156.png	BWS	https://link.springer.com/chapter/10.1007/978-3-030-02961-6_4/figures/1	FALSE	FALSE
BWSSlide157.png	BWS	https://link.springer.com/chapter/10.1007/978-3-030-02961-6_4/figures/1	FALSE	FALSE
BWSSlide158.png	BWS	https://www.researchgate.net/publication/327054899_Tongue_Reduction_Surgery_and_Feeding_Difficulties_in_Infants_With_Beckwith_Wiedemann_Syndrome_A_Case_Series/figures	FALSE	FALSE
BWSSlide159.png	BWS	https://www.sciencedirect.com/science/article/pii/S152605421730009X	FALSE	FALSE
BWSSlide160.png	BWS	https://www.sciencedirect.com/science/article/pii/S152605421730009X	FALSE	FALSE
BWSSlide161.png	BWS	https://www.sciencedirect.com/science/article/pii/S152605421730009X	FALSE	FALSE
BWSSlide162.png	BWS	https://www.sciencedirect.com/science/article/pii/S152605421730009X	FALSE	FALSE
BWSSlide163.png	BWS	https://www.sciencedirect.com/science/article/pii/S152605421730009X	FALSE	FALSE
BWSSlide164.png	BWS	https://www.malattierare.eu/pages/rivista/La-sindrome-di-Beckwith-Wiedemann-idA61	FALSE	FALSE
BWSSlide165.png	BWS	http://anestesia-dolor.org/project/sindrome-de-becwith-wiedemann/	FALSE	FALSE
BWSSlide166.png	BWS	https://www.semanticscholar.org/paper/The-Modified-Method-of-Tongue-Reduction-in-Syndrome-Wu-Chen/fc903ca0629a270fd6b843a9a80cf79642120a5c	FALSE	FALSE
BWSSlide167.png	BWS	https://www.semanticscholar.org/paper/The-Modified-Method-of-Tongue-Reduction-in-Syndrome-Wu-Chen/fc903ca0629a270fd6b843a9a80cf79642120a5c	FALSE	FALSE
BWSSlide168.png	BWS	https://www.chop.edu/stories/hyperinsulinism-and-beckwith-wiedemann-syndrome-during-pandemic-dominic-s-story	FALSE	FALSE
BWSSlide169.png	BWS	https://onlinelibrary.wiley.com/doi/full/10.1002/jcu.22164	FALSE	FALSE
BWSSlide170.png	BWS	https://www.amazon.com/Beckwith-Wiedemann-syndrome-Aamir-Mosawi/dp/3330007591	FALSE	FALSE
BWSSlide171.png	BWS	https://jmg.bmj.com/content/jmedgenet/31/7/560.full.pdf	FALSE	FALSE
BWSSlide172.png	BWS	http://oneinthirteenthousand.blogspot.com/2012_06_01_archive.html	FALSE	FALSE
BWSSlide173.png	BWS	http://oneinthirteenthousand.blogspot.com/2012_06_01_archive.html	FALSE	FALSE
BWSSlide174.png	BWS	https://onlinelibrary.wiley.com/doi/pdf/10.1002/ajmg.1320290304	FALSE	FALSE
BWSSlide175.png	BWS	https://onlinelibrary.wiley.com/doi/pdf/10.1002/ajmg.1320290304	FALSE	FALSE
BWSSlide176.png	BWS	https://onlinelibrary.wiley.com/doi/pdf/10.1002/ajmg.1320290304	FALSE	FALSE
BWSSlide177.png	BWS	https://www.sciencedirect.com/science/article/pii/S1769721214000640?via%3Dihub#fig1	FALSE	FALSE
BWSSlide178.png	BWS	https://www.sciencedirect.com/science/article/pii/S1769721214000640?via%3Dihub#fig1	FALSE	FALSE
BWSSlide179.png	BWS	https://www.sciencedirect.com/science/article/pii/S1769721214000640?via%3Dihub#fig1	FALSE	FALSE
BWSSlide180.png	BWS	https://onlinelibrary.wiley.com/doi/pdf/10.1002/ajmg.1320300316	FALSE	FALSE
BWSSlide181.png	BWS	https://journals.sagepub.com/doi/pdf/10.1177/000992289503400605	FALSE	FALSE
BWSSlide182.png	BWS	https://journals.sagepub.com/doi/pdf/10.1177/000992289503400605	FALSE	FALSE
BWSSlide183.png	BWS	https://journals.sagepub.com/doi/pdf/10.1177/000992289503400605	FALSE	FALSE
BWSSlide184.png	BWS	https://journals.sagepub.com/doi/pdf/10.1177/000992289503400605	FALSE	FALSE
BWSSlide185.png	BWS	https://journals.sagepub.com/doi/pdf/10.1177/000992289503400605	FALSE	FALSE
BWSSlide186.png	BWS	http://www.anmm.org.mx/bgmm/1864_2007/1997-133-3-195-202.pdf	FALSE	FALSE
BWSSlide187.png	BWS	https://www.scielo.br/j/gmb/a/yK6PbNwvvrvZMBt9MNgxSDy/?lang=en	FALSE	FALSE
BWSSlide188.png	BWS	https://adc.bmj.com/content/99/10/965.2	FALSE	FALSE
BWSSlide189.png	BWS	https://adc.bmj.com/content/99/10/965.2	FALSE	FALSE
BWSSlide190.png	BWS	https://www.karger.com/Article/FullText/447413	FALSE	FALSE
BWSSlide191.png	BWS	https://www.karger.com/Article/FullText/437061	FALSE	FALSE
BWSSlide192.png	BWS	https://www.karger.com/Article/FullText/437061	FALSE	FALSE
BWSSlide193.png	BWS	https://doctorlib.info/medical/thompson-genetics-medicine/25.html	FALSE	FALSE
BWSSlide194.png	BWS	https://onlinelibrary.wiley.com/doi/full/10.1002/ajmg.c.31740	FALSE	FALSE
BWSSlide195.png	BWS	https://onlinelibrary.wiley.com/doi/full/10.1002/ajmg.c.31740	FALSE	FALSE
BWSSlide196.png	BWS	https://onlinelibrary.wiley.com/doi/full/10.1002/ajmg.c.31740	FALSE	FALSE
BWSSlide197.png	BWS	https://onlinelibrary.wiley.com/doi/full/10.1002/ajmg.c.31740	FALSE	FALSE
BWSSlide198.png	BWS	https://onlinelibrary.wiley.com/doi/full/10.1002/ajmg.c.31740	FALSE	FALSE
BWSSlide199.png	BWS	https://onlinelibrary.wiley.com/doi/full/10.1002/ajmg.c.31740	FALSE	FALSE
BWSSlide200.png	BWS	https://patient.info/forums/discuss/my-neice-s-daughter-beat-cancer-even-with-the-beckwith-wiedemann-syndrome-425868	FALSE	FALSE
BWSSlide201.png	BWS	https://www.chop.edu/stories/beckwith-wiedemann-spectrum-chelseas-story	FALSE	FALSE
BWSSlide202.png	BWS	http://ejournal-tnmgrmu.ac.in/index.php/medicine/article/view/17848	FALSE	FALSE
BWSSlide203.png	BWS	https://www.ijhsr.org/IJHSR_Vol.4_Issue.11_Nov2014/40.pdf	FALSE	FALSE
BWSSlide204.png	BWS	https://www.stuff.co.nz/manawatu-standard/news/78463719/feilding-toddler-the-size-of-4yearold-is-on-her-feet-growing-into-her-frame	FALSE	FALSE
BWSSlide205.png	BWS	https://www.ajol.info/index.php/aas/article/view/222421/209865	FALSE	FALSE
BWSSlide206.png	BWS	https://www.reddit.com/r/pics/comments/18jzl2/hi_reddit_i_am_a_20m_and_i_got_double_jaw_surgery/	FALSE	FALSE
BWSSlide207.png	BWS	https://pubmed.ncbi.nlm.nih.gov/31804259/	FALSE	FALSE
BWSSlide208.png	BWS	https://publications.aap.org/neoreviews/article/23/1/e60/184095/Follow-up-for-a-Preterm-Infant-with-Beckwith?autologincheck=redirected	FALSE	FALSE
BWSSlide209.png	BWS	https://publications.aap.org/neoreviews/article/23/1/e60/184095/Follow-up-for-a-Preterm-Infant-with-Beckwith?autologincheck=redirected	FALSE	FALSE
BWSSlide210.png	BWS	https://publications.aap.org/neoreviews/article/23/1/e60/184095/Follow-up-for-a-Preterm-Infant-with-Beckwith?autologincheck=redirected	FALSE	FALSE
BWSSlide211.png	BWS	https://onlinelibrary.wiley.com/doi/10.1002/ajmg.a.62158	FALSE	FALSE
BWSSlide212.png	BWS	https://onlinelibrary.wiley.com/doi/10.1002/ajmg.a.62158	FALSE	FALSE
BWSSlide213.png	BWS	https://journals.lww.com/plasreconsurg/Fulltext/2020/04000/The_Utility_of_Early_Tongue_Reduction_Surgery_for.39.aspx	FALSE	FALSE
BWSSlide214.png	BWS	https://journals.lww.com/plasreconsurg/Fulltext/2020/04000/The_Utility_of_Early_Tongue_Reduction_Surgery_for.39.aspx	FALSE	FALSE
BWSSlide215.png	BWS	https://journals.lww.com/plasreconsurg/Fulltext/2020/04000/The_Utility_of_Early_Tongue_Reduction_Surgery_for.39.aspx	FALSE	FALSE
BWSSlide216.png	BWS	https://journals.lww.com/plasreconsurg/Fulltext/2020/04000/The_Utility_of_Early_Tongue_Reduction_Surgery_for.39.aspx	FALSE	FALSE
BWSSlide217.png	BWS	https://journals.lww.com/plasreconsurg/Fulltext/2020/04000/The_Utility_of_Early_Tongue_Reduction_Surgery_for.39.aspx	FALSE	FALSE
BWSSlide218.png	BWS	https://journals.lww.com/plasreconsurg/Fulltext/2020/04000/The_Utility_of_Early_Tongue_Reduction_Surgery_for.39.aspx	FALSE	FALSE
BWSSlide219.png	BWS	https://journals.lww.com/plasreconsurg/Fulltext/2020/04000/The_Utility_of_Early_Tongue_Reduction_Surgery_for.39.aspx	FALSE	FALSE
BWSSlide220.png	BWS	https://journals.lww.com/plasreconsurg/Fulltext/2020/04000/The_Utility_of_Early_Tongue_Reduction_Surgery_for.39.aspx	FALSE	FALSE
BWSSlide221.png	BWS	https://journals.lww.com/plasreconsurg/Fulltext/2020/04000/The_Utility_of_Early_Tongue_Reduction_Surgery_for.39.aspx	FALSE	FALSE
BWSSlide222.png	BWS	https://journals.lww.com/plasreconsurg/Fulltext/2020/04000/The_Utility_of_Early_Tongue_Reduction_Surgery_for.39.aspx	FALSE	FALSE
BWSSlide223.png	BWS	https://journals.lww.com/plasreconsurg/Fulltext/2020/04000/The_Utility_of_Early_Tongue_Reduction_Surgery_for.39.aspx	FALSE	FALSE
BWSSlide224.png	BWS	https://www.sciencedirect.com/science/article/pii/S1098360021010753?via%3Dihub	FALSE	FALSE
BWSSlide225.png	BWS	https://www.sciencedirect.com/science/article/pii/S1098360021010753?via%3Dihub	FALSE	FALSE
BWSSlide226.png	BWS	https://www.sciencedirect.com/science/article/pii/S1098360021010753?via%3Dihub	FALSE	FALSE
BWSSlide227.png	BWS	https://www.thieme-connect.de/products/ejournals/pdf/10.1055/s-0035-1564440.pdf	FALSE	FALSE
BWSSlide228.png	BWS	https://www.karger.com/Article/FullText/447413	FALSE	FALSE
BWSSlide229.png	BWS	https://bmcmedgenet.biomedcentral.com/articles/10.1186/s12881-015-0173-2	FALSE	FALSE
BWSSlide230.png	BWS	https://link.springer.com/article/10.1007/s00381-015-2642-5#Fig1	FALSE	FALSE
BWSSlide231.png	BWS	https://www.hindawi.com/journals/crig/2014/989425/	FALSE	FALSE
BWSSlide232.png	BWS	https://journals.lww.com/jcraniofacialsurgery/Fulltext/2009/07000/Tongue_Reduction_in_Beckwith_Wiedemann_Syndrome.52.aspx	FALSE	FALSE
BWSSlide233.png	BWS	https://journals.lww.com/jcraniofacialsurgery/Fulltext/2008/01000/Isolated_Facial_Hemihyperplasia__Manifestation_of.46.aspx	FALSE	FALSE
BWSSlide234.png	BWS	https://onlinelibrary.wiley.com/doi/10.1002/ajmg.a.36191	FALSE	FALSE
BWSSlide235.png	BWS	https://www.sciencedirect.com/science/article/pii/S0022347613005660?via%3Dihub	FALSE	FALSE
BWSSlide236.png	BWS	https://onlinelibrary.wiley.com/doi/10.1002/ajmg.a.35663	FALSE	FALSE
BWSSlide237.png	BWS	https://onlinelibrary.wiley.com/doi/10.1002/ajmg.a.35663	FALSE	FALSE
BWSSlide238.png	BWS	https://onlinelibrary.wiley.com/doi/10.1002/ajmg.a.35663	FALSE	FALSE
BWSSlide239.png	BWS	https://onlinelibrary.wiley.com/doi/10.1002/ajmg.a.35663	FALSE	FALSE
BWSSlide240.png	BWS	https://onlinelibrary.wiley.com/doi/10.1002/ajmg.a.35663	FALSE	FALSE
BWSSlide241.png	BWS	https://onlinelibrary.wiley.com/doi/10.1002/ajmg.a.35663	FALSE	FALSE
BWSSlide242.png	BWS	https://onlinelibrary.wiley.com/doi/10.1002/ajmg.a.35663	FALSE	FALSE
BWSSlide243.png	BWS	https://onlinelibrary.wiley.com/doi/10.1002/ajmg.a.35377	FALSE	FALSE
BWSSlide244.png	BWS	https://onlinelibrary.wiley.com/doi/10.1002/ajmg.a.35377	FALSE	FALSE
BWSSlide245.png	BWS	https://onlinelibrary.wiley.com/doi/10.1002/ajmg.a.35377	FALSE	FALSE
BWSSlide246.png	BWS	https://onlinelibrary.wiley.com/doi/10.1002/ajmg.a.35377	FALSE	FALSE
BWSSlide247.png	BWS	https://academic.oup.com/hmg/article/21/1/10/696908?login=true#85627892	FALSE	FALSE
BWSSlide248.png	BWS	https://academic.oup.com/hmg/article/21/1/10/696908?login=true#85627892	FALSE	FALSE
BWSSlide249.png	BWS	http://www.doiserbia.nb.rs/img/doi/0370-8179/2011/0370-81791106366K.pdf	FALSE	FALSE
BWSSlide250.png	BWS	https://www.thieme-connect.de/products/ejournals/html/10.1055/s-0030-1267152	FALSE	FALSE
BWSSlide251.png	BWS	https://www.thieme-connect.de/products/ejournals/html/10.1055/s-0030-1267152	FALSE	FALSE
BWSSlide252.png	BWS	https://onlinelibrary.wiley.com/doi/10.1111/j.1399-0004.2010.01482.x	FALSE	FALSE
BWSSlide253.png	BWS	https://journals.lww.com/advancesinneonatalcare/Fulltext/2009/12000/Recognition_and_Management_of_the_Infant_With.6.aspx	FALSE	FALSE
BWSSlide254.png	BWS	https://www.futuremedicine.com/doi/10.2217/epi.09.24	FALSE	FALSE
BWSSlide255.png	BWS	https://onlinelibrary.wiley.com/doi/10.1002/ajmg.a.32903	FALSE	FALSE
BWSSlide256.png	BWS	https://onlinelibrary.wiley.com/doi/10.1002/ajmg.a.32421	FALSE	FALSE
BWSSlide257.png	BWS	https://onlinelibrary.wiley.com/doi/10.1002/ajmg.a.32421	FALSE	FALSE
BWSSlide258.png	BWS	https://onlinelibrary.wiley.com/doi/10.1111/j.1442-9071.2008.01709.x	FALSE	FALSE
BWSSlide259.png	BWS	https://onlinelibrary.wiley.com/doi/10.1002/ajmg.a.32030	FALSE	FALSE
BWSSlide260.png	BWS	https://www.degruyter.com/document/doi/10.1515/JPEM.2005.18.S1.1227/html	FALSE	FALSE
BWSSlide261.png	BWS	https://www.sciencedirect.com/science/article/pii/S0022347604011734?via%3Dihub#fig1	FALSE	FALSE
BWSSlide262.png	BWS	https://www.degruyter.com/document/doi/10.1515/JPEM.2004.17.6.909/html	FALSE	FALSE
BWSSlide263.png	BWS	https://www.sciencedirect.com/science/article/pii/S0002929707618965?via%3Dihub#fig2	FALSE	FALSE
BWSSlide264.png	BWS	https://www.sciencedirect.com/science/article/pii/S0002929707618965?via%3Dihub#fig2	FALSE	FALSE
BWSSlide265.png	BWS	https://www.sciencedirect.com/science/article/pii/S0165587600002809?via%3Dihub	FALSE	FALSE
BWSSlide266.png	BWS	https://www.sciencedirect.com/science/article/pii/S0165587600002809?via%3Dihub	FALSE	FALSE
BWSSlide267.png	BWS	https://www.sciencedirect.com/science/article/pii/S0165587600002809?via%3Dihub	FALSE	FALSE
BWSSlide268.png	BWS	https://link.springer.com/content/pdf/10.1007/s004310051064.pdf	FALSE	FALSE
BWSSlide269.png	BWS	https://www.ncbi.nlm.nih.gov/pmc/articles/PMC2153451/pdf/anesthprog00237-0028.pdf	FALSE	FALSE
BWSSlide270.png	BWS	https://www.ncbi.nlm.nih.gov/pmc/articles/PMC2153451/pdf/anesthprog00237-0028.pdf	FALSE	FALSE
BWSSlide271.png	BWS	https://onlinelibrary.wiley.com/doi/epdf/10.1002/ajmg.1320560405	FALSE	FALSE
BWSSlide272.png	BWS	https://onlinelibrary.wiley.com/doi/epdf/10.1002/ajmg.1320560219	FALSE	FALSE
BWSSlide273.png	BWS	https://onlinelibrary.wiley.com/doi/epdf/10.1002/ajmg.1320560219	FALSE	FALSE
BWSSlide274.png	BWS	https://onlinelibrary.wiley.com/doi/epdf/10.1002/ajmg.1320560219	FALSE	FALSE
BWSSlide275.png	BWS	https://onlinelibrary.wiley.com/doi/epdf/10.1002/ajmg.1320510205	FALSE	FALSE
BWSSlide276.png	BWS	https://onlinelibrary.wiley.com/doi/epdf/10.1002/ajmg.1320510205	FALSE	FALSE
BWSSlide277.png	BWS	https://onlinelibrary.wiley.com/doi/epdf/10.1002/ajmg.1320510205	FALSE	FALSE
BWSSlide278.png	BWS	https://onlinelibrary.wiley.com/doi/epdf/10.1002/ajmg.1320510205	FALSE	FALSE
BWSSlide279.png	BWS	https://onlinelibrary.wiley.com/doi/epdf/10.1002/ajmg.1320510205	FALSE	FALSE
BWSSlide280.png	BWS	https://onlinelibrary.wiley.com/doi/epdf/10.1002/ajmg.1320510205	FALSE	FALSE
BWSSlide281.png	BWS	https://onlinelibrary.wiley.com/doi/epdf/10.1002/ajmg.1320510205	FALSE	FALSE
BWSSlide282.png	BWS	https://onlinelibrary.wiley.com/doi/epdf/10.1002/ajmg.1320510205	FALSE	FALSE
BWSSlide283.png	BWS	https://onlinelibrary.wiley.com/doi/epdf/10.1002/ajmg.1320510205	FALSE	FALSE
BWSSlide284.png	BWS	https://onlinelibrary.wiley.com/doi/epdf/10.1002/ajmg.1320510205	FALSE	FALSE
BWSSlide285.png	BWS	https://onlinelibrary.wiley.com/doi/epdf/10.1002/ajmg.1320510205	FALSE	FALSE
BWSSlide286.png	BWS	https://onlinelibrary.wiley.com/doi/epdf/10.1002/ajmg.1320510205	FALSE	FALSE
BWSSlide287.png	BWS	https://onlinelibrary.wiley.com/doi/epdf/10.1002/ajmg.1320460327	FALSE	FALSE
BWSSlide288.png	BWS	https://onlinelibrary.wiley.com/doi/epdf/10.1002/ajmg.1320460327	FALSE	FALSE
BWSSlide289.png	BWS	https://journals.lww.com/plasreconsurg/Citation/1993/05000/Central_Tongue_Reduction_for_Macroglossia.31.aspx	FALSE	FALSE
BWSSlide290.png	BWS	https://onlinelibrary.wiley.com/doi/epdf/10.1002/ajmg.1320420440	FALSE	FALSE
BWSSlide291.png	BWS	https://onlinelibrary.wiley.com/doi/epdf/10.1002/ajmg.1320420440	FALSE	FALSE
BWSSlide292.png	BWS	https://onlinelibrary.wiley.com/doi/epdf/10.1002/ajmg.1320420440	FALSE	FALSE
BWSSlide293.png	BWS	https://obgyn.onlinelibrary.wiley.com/doi/epdf/10.1002/pd.1970110306	FALSE	FALSE
BWSSlide294.png	BWS	https://obgyn.onlinelibrary.wiley.com/doi/epdf/10.1002/pd.1970110306	FALSE	FALSE
BWSSlide295.png	BWS	https://obgyn.onlinelibrary.wiley.com/doi/epdf/10.1002/pd.1970110306	FALSE	FALSE
BWSSlide296.png	BWS	https://onlinelibrary.wiley.com/doi/epdf/10.1002/ajmg.1320380113	FALSE	FALSE
BWSSlide297.png	BWS	https://onlinelibrary.wiley.com/doi/epdf/10.1002/ajmg.1320360412	FALSE	FALSE
BWSSlide298.png	BWS	https://onlinelibrary.wiley.com/doi/epdf/10.1002/ajmg.1320360412	FALSE	FALSE
BWSSlide299.png	BWS	https://onlinelibrary.wiley.com/doi/epdf/10.1002/ajmg.1320350322	FALSE	FALSE
BWSSlide300.png	BWS	https://journals.sagepub.com/doi/pdf/10.1177/003693308903400513	FALSE	FALSE
BWSSlide301.png	BWS	https://onlinelibrary.wiley.com/doi/epdf/10.1002/ajmg.1320330202 AND https://www.ncbi.nlm.nih.gov/pmc/articles/PMC1715635/pdf/ajhg00115-0091.pdf	FALSE	FALSE
BWSSlide302.png	BWS	https://onlinelibrary.wiley.com/doi/epdf/10.1002/ajmg.1320330202 AND https://www.ncbi.nlm.nih.gov/pmc/articles/PMC1715635/pdf/ajhg00115-0091.pdf	FALSE	FALSE
BWSSlide303.png	BWS	https://onlinelibrary.wiley.com/doi/epdf/10.1002/ajmg.1320330202 AND https://www.ncbi.nlm.nih.gov/pmc/articles/PMC1715635/pdf/ajhg00115-0091.pdf	FALSE	FALSE
BWSSlide304.png	BWS	https://link.springer.com/content/pdf/10.1007/BF00280564.pdf	FALSE	FALSE
BWSSlide305.png	BWS	https://www.sciencedirect.com/science/article/pii/026643568690080X?via%3Dihub	FALSE	FALSE
BWSSlide306.png	BWS	https://onlinelibrary.wiley.com/doi/epdf/10.1002/ajmg.1320240117	FALSE	FALSE
BWSSlide307.png	BWS	https://journals.lww.com/plasreconsurg/Citation/1985/02000/Macroglossia_as_a_Presentation_of_the.4.aspx	FALSE	FALSE
BWSSlide308.png	BWS	https://journals.lww.com/plasreconsurg/Citation/1985/02000/Macroglossia_as_a_Presentation_of_the.4.aspx	FALSE	FALSE
BWSSlide309.png	BWS	https://jamanetwork.com/journals/jamapediatrics/fullarticle/507601	FALSE	FALSE
BWSSlide310.png	BWS	SmithÂ´s Recognizable Patterns of Human Malformation 7ma Ed, 2013, pp.219-221.pdf	FALSE	FALSE
BWSSlide311.png	BWS	SmithÂ´s Recognizable Patterns of Human Malformation 7ma Ed, 2013, pp.219-221.pdf	FALSE	FALSE
BWSSlide312.png	BWS	SmithÂ´s Recognizable Patterns of Human Malformation 7ma Ed, 2013, pp.219-221.pdf	FALSE	FALSE
BWSSlide313.png	BWS	SmithÂ´s Recognizable Patterns of Human Malformation 7ma Ed, 2013, pp.219-221.pdf	FALSE	FALSE
BWSSlide314.png	BWS	SmithÂ´s Recognizable Patterns of Human Malformation 7ma Ed, 2013, pp.219-221.pdf	FALSE	FALSE
BWSSlide315.png	BWS	SmithÂ´s Recognizable Patterns of Human Malformation 7ma Ed, 2013, pp.219-221.pdf	FALSE	FALSE
CdLSSlide2.png	CdLS	https://www.chop.edu/stories/cornelia-de-lange-syndrome-andrew-s-story	FALSE	FALSE
CdLSSlide3.png	CdLS	https://onlinelibrary.wiley.com/doi/10.1111/cge.12499	FALSE	FALSE
CdLSSlide5.png	CdLS	https://www.ncbi.nlm.nih.gov/pmc/articles/PMC7136165/	FALSE	FALSE
CdLSSlide6.png	CdLS	https://www.ncbi.nlm.nih.gov/pmc/articles/PMC7136165/	FALSE	FALSE
CdLSSlide7.png	CdLS	https://www.ncbi.nlm.nih.gov/pmc/articles/PMC7136165/	FALSE	FALSE
CdLSSlide8.png	CdLS	https://www.ncbi.nlm.nih.gov/pmc/articles/PMC7136165/	FALSE	FALSE
CdLSSlide9.png	CdLS	https://www.ncbi.nlm.nih.gov/pmc/articles/PMC7136165/	FALSE	FALSE
CdLSSlide10.png	CdLS	https://www.ncbi.nlm.nih.gov/pmc/articles/PMC7136165/	FALSE	FALSE
CdLSSlide11.png	CdLS	https://www.ncbi.nlm.nih.gov/pmc/articles/PMC7136165/	FALSE	FALSE
CdLSSlide12.png	CdLS	https://www.ncbi.nlm.nih.gov/pmc/articles/PMC7136165/	FALSE	FALSE
CdLSSlide13.png	CdLS	https://onlinelibrary.wiley.com/doi/10.1002/ajmg.a.35410	FALSE	FALSE
CdLSSlide14.png	CdLS	https://onlinelibrary.wiley.com/doi/10.1002/ajmg.a.38279	FALSE	FALSE
CdLSSlide15.png	CdLS	https://onlinelibrary.wiley.com/doi/10.1002/ajmg.a.38279	FALSE	FALSE
CdLSSlide16.png	CdLS	https://onlinelibrary.wiley.com/doi/10.1002/ajmg.a.38279	FALSE	FALSE
CdLSSlide17.png	CdLS	https://onlinelibrary.wiley.com/doi/10.1002/ajmg.a.38279	FALSE	FALSE
CdLSSlide18.png	CdLS	https://onlinelibrary.wiley.com/doi/10.1002/ajmg.a.38279	FALSE	FALSE
CdLSSlide19.png	CdLS	https://onlinelibrary.wiley.com/doi/10.1002/ajmg.a.38279	FALSE	FALSE
CdLSSlide20.png	CdLS	https://onlinelibrary.wiley.com/doi/10.1002/ajmg.a.38279	FALSE	FALSE
CdLSSlide21.png	CdLS	https://onlinelibrary.wiley.com/doi/10.1002/ajmg.a.38279	FALSE	FALSE
CdLSSlide22.png	CdLS	https://onlinelibrary.wiley.com/doi/10.1002/ajmg.a.38279	FALSE	FALSE
CdLSSlide23.png	CdLS	https://onlinelibrary.wiley.com/doi/10.1002/ajmg.a.38279	FALSE	FALSE
CdLSSlide24.png	CdLS	https://onlinelibrary.wiley.com/doi/10.1002/ajmg.a.38279	FALSE	FALSE
CdLSSlide25.png	CdLS	https://onlinelibrary.wiley.com/doi/10.1002/ajmg.a.38279	FALSE	FALSE
CdLSSlide26.png	CdLS	https://onlinelibrary.wiley.com/doi/10.1111/cge.12716	FALSE	FALSE
CdLSSlide27.png	CdLS	https://onlinelibrary.wiley.com/doi/10.1002/ajmg.a.33441	FALSE	FALSE
CdLSSlide28.png	CdLS	https://onlinelibrary.wiley.com/doi/10.1002/ajmg.a.33441	FALSE	FALSE
CdLSSlide29.png	CdLS	https://onlinelibrary.wiley.com/doi/10.1002/ajmg.a.33441	FALSE	FALSE
CdLSSlide30.png	CdLS	https://onlinelibrary.wiley.com/doi/10.1002/ajmg.a.33441	FALSE	FALSE
CdLSSlide31.png	CdLS	https://onlinelibrary.wiley.com/doi/10.1002/ajmg.a.33441	FALSE	FALSE
CdLSSlide32.png	CdLS	https://onlinelibrary.wiley.com/doi/10.1002/ajmg.a.33441	FALSE	FALSE
CdLSSlide33.png	CdLS	https://onlinelibrary.wiley.com/doi/10.1002/ajmg.a.33441	FALSE	FALSE
CdLSSlide34.png	CdLS	https://onlinelibrary.wiley.com/doi/10.1002/ajmg.a.33441	FALSE	FALSE
CdLSSlide35.png	CdLS	https://onlinelibrary.wiley.com/doi/10.1002/ajmg.a.33441	FALSE	FALSE
CdLSSlide36.png	CdLS	https://www.ncbi.nlm.nih.gov/pmc/articles/PMC2853897/	FALSE	FALSE
CdLSSlide37.png	CdLS	https://onlinelibrary.wiley.com/doi/10.1002/ajmg.a.33441	FALSE	FALSE
CdLSSlide38.png	CdLS	https://onlinelibrary.wiley.com/doi/10.1002/ajmg.a.33441	FALSE	FALSE
CdLSSlide39.png	CdLS	https://onlinelibrary.wiley.com/doi/10.1002/ajmg.a.33441	FALSE	FALSE
CdLSSlide40.png	CdLS	https://onlinelibrary.wiley.com/doi/10.1002/ajmg.a.33441	FALSE	FALSE
CdLSSlide41.png	CdLS	https://onlinelibrary.wiley.com/doi/10.1002/ajmg.a.33441	FALSE	FALSE
CdLSSlide42.png	CdLS	https://onlinelibrary.wiley.com/doi/10.1002/ajmg.a.33441	FALSE	FALSE
CdLSSlide43.png	CdLS	https://onlinelibrary.wiley.com/doi/10.1002/ajmg.a.33441	FALSE	FALSE
CdLSSlide44.png	CdLS	https://onlinelibrary.wiley.com/doi/10.1002/ajmg.a.33441	FALSE	FALSE
CdLSSlide45.png	CdLS	https://onlinelibrary.wiley.com/doi/10.1002/ajmg.a.33441	FALSE	FALSE
CdLSSlide46.png	CdLS	https://onlinelibrary.wiley.com/doi/10.1002/ajmg.a.33441	FALSE	FALSE
CdLSSlide47.png	CdLS	https://www.ncbi.nlm.nih.gov/pmc/articles/PMC2853897/	FALSE	FALSE
CdLSSlide48.png	CdLS	https://www.ncbi.nlm.nih.gov/pmc/articles/PMC4896149/	FALSE	FALSE
CdLSSlide49.png	CdLS	https://www.ncbi.nlm.nih.gov/pmc/articles/PMC4896149/	FALSE	FALSE
CdLSSlide50.png	CdLS	https://onlinelibrary.wiley.com/doi/10.1002/ajmg.a.31757	FALSE	FALSE
CdLSSlide51.png	CdLS	https://onlinelibrary.wiley.com/doi/10.1002/ajmg.a.31757	FALSE	FALSE
CdLSSlide52.png	CdLS	https://onlinelibrary.wiley.com/doi/10.1002/ajmg.a.31757	FALSE	FALSE
CdLSSlide53.png	CdLS	https://onlinelibrary.wiley.com/doi/10.1002/humu.22430	FALSE	FALSE
CdLSSlide54.png	CdLS	https://onlinelibrary.wiley.com/doi/10.1002/humu.22430	FALSE	FALSE
CdLSSlide55.png	CdLS	https://onlinelibrary.wiley.com/doi/10.1002/humu.22430	FALSE	FALSE
CdLSSlide56.png	CdLS	https://onlinelibrary.wiley.com/doi/10.1002/humu.22430	FALSE	FALSE
CdLSSlide57.png	CdLS	https://onlinelibrary.wiley.com/doi/10.1002/humu.22430	FALSE	FALSE
CdLSSlide58.png	CdLS	https://onlinelibrary.wiley.com/doi/10.1002/humu.22430	FALSE	FALSE
CdLSSlide59.png	CdLS	https://onlinelibrary.wiley.com/doi/10.1002/humu.22430	FALSE	FALSE
CdLSSlide60.png	CdLS	https://www.ncbi.nlm.nih.gov/pmc/articles/PMC2840784/	FALSE	FALSE
CdLSSlide61.png	CdLS	https://www.ncbi.nlm.nih.gov/pmc/articles/PMC4319410/	FALSE	FALSE
CdLSSlide62.png	CdLS	https://www.ncbi.nlm.nih.gov/pmc/articles/PMC4319410/	FALSE	FALSE
CdLSSlide63.png	CdLS	https://www.ncbi.nlm.nih.gov/pmc/articles/PMC4319410/	FALSE	FALSE
CdLSSlide64.png	CdLS	https://onlinelibrary.wiley.com/doi/10.1002/humu.22761	FALSE	FALSE
CdLSSlide65.png	CdLS	https://onlinelibrary.wiley.com/doi/10.1002/humu.22761	FALSE	FALSE
CdLSSlide66.png	CdLS	https://onlinelibrary.wiley.com/doi/10.1002/humu.22761	FALSE	FALSE
CdLSSlide67.png	CdLS	https://onlinelibrary.wiley.com/doi/10.1002/humu.22761	FALSE	FALSE
CdLSSlide68.png	CdLS	https://onlinelibrary.wiley.com/doi/10.1002/humu.22761	FALSE	FALSE
CdLSSlide69.png	CdLS	https://onlinelibrary.wiley.com/doi/10.1002/humu.22761	FALSE	FALSE
CdLSSlide70.png	CdLS	https://onlinelibrary.wiley.com/doi/10.1002/humu.22761	FALSE	FALSE
CdLSSlide71.png	CdLS	https://onlinelibrary.wiley.com/doi/10.1002/humu.22761	FALSE	FALSE
CdLSSlide72.png	CdLS	https://onlinelibrary.wiley.com/doi/10.1002/humu.22761	FALSE	FALSE
CdLSSlide73.png	CdLS	https://onlinelibrary.wiley.com/doi/10.1002/humu.22761	FALSE	FALSE
CdLSSlide74.png	CdLS	https://onlinelibrary.wiley.com/doi/10.1002/humu.22761	FALSE	FALSE
CdLSSlide75.png	CdLS	https://onlinelibrary.wiley.com/doi/10.1002/humu.22761	FALSE	FALSE
CdLSSlide76.png	CdLS	https://onlinelibrary.wiley.com/doi/10.1002/humu.22761	FALSE	FALSE
CdLSSlide77.png	CdLS	https://onlinelibrary.wiley.com/doi/10.1002/humu.22761	FALSE	FALSE
CdLSSlide78.png	CdLS	https://onlinelibrary.wiley.com/doi/10.1002/humu.22761	FALSE	FALSE
CdLSSlide79.png	CdLS	https://onlinelibrary.wiley.com/doi/10.1002/humu.22761	FALSE	FALSE
CdLSSlide80.png	CdLS	https://onlinelibrary.wiley.com/doi/10.1002/humu.22761	FALSE	FALSE
CdLSSlide81.png	CdLS	https://onlinelibrary.wiley.com/doi/10.1002/humu.22761	FALSE	FALSE
CdLSSlide82.png	CdLS	https://onlinelibrary.wiley.com/doi/10.1002/humu.22761	FALSE	FALSE
CdLSSlide83.png	CdLS	https://onlinelibrary.wiley.com/doi/10.1002/humu.22761	FALSE	FALSE
CdLSSlide84.png	CdLS	https://www.ncbi.nlm.nih.gov/pmc/articles/PMC7434751/	FALSE	FALSE
CdLSSlide85.png	CdLS	https://www.ncbi.nlm.nih.gov/pmc/articles/PMC7434751/	FALSE	FALSE
CdLSSlide86.png	CdLS	https://www.sciencedirect.com/science/article/pii/S1769721218301897?via%3Dihub	FALSE	FALSE
CdLSSlide87.png	CdLS	https://www.nature.com/articles/5201737	FALSE	FALSE
CdLSSlide88.png	CdLS	https://www.nature.com/articles/5201737	FALSE	FALSE
CdLSSlide89.png	CdLS	https://www.nature.com/articles/5201737	FALSE	FALSE
CdLSSlide90.png	CdLS	https://www.nature.com/articles/5201737	FALSE	FALSE
CdLSSlide91.png	CdLS	https://www.nature.com/articles/5201737	FALSE	FALSE
CdLSSlide92.png	CdLS	https://www.nature.com/articles/5201737	FALSE	FALSE
CdLSSlide93.png	CdLS	https://onlinelibrary.wiley.com/doi/10.1002/ajmg.c.30137	FALSE	FALSE
CdLSSlide94.png	CdLS	https://onlinelibrary.wiley.com/doi/10.1002/ajmg.c.30137	FALSE	FALSE
CdLSSlide95.png	CdLS	https://onlinelibrary.wiley.com/doi/10.1002/ajmg.c.30137	FALSE	FALSE
CdLSSlide96.png	CdLS	https://onlinelibrary.wiley.com/doi/10.1002/ajmg.c.30137	FALSE	FALSE
CdLSSlide97.png	CdLS	https://onlinelibrary.wiley.com/doi/10.1002/ajmg.c.30137	FALSE	FALSE
CdLSSlide98.png	CdLS	https://onlinelibrary.wiley.com/doi/10.1002/ajmg.c.30137	FALSE	FALSE
CdLSSlide99.png	CdLS	https://onlinelibrary.wiley.com/doi/10.1002/ajmg.c.30137	FALSE	FALSE
CdLSSlide100.png	CdLS	https://onlinelibrary.wiley.com/doi/10.1002/ajmg.c.30137	FALSE	FALSE
CdLSSlide101.png	CdLS	https://onlinelibrary.wiley.com/doi/10.1002/ajmg.c.30137	FALSE	FALSE
CdLSSlide102.png	CdLS	https://onlinelibrary.wiley.com/doi/10.1002/ajmg.c.30137	FALSE	FALSE
CdLSSlide103.png	CdLS	https://onlinelibrary.wiley.com/doi/10.1002/ajmg.c.30137	FALSE	FALSE
CdLSSlide104.png	CdLS	https://onlinelibrary.wiley.com/doi/10.1002/ajmg.c.30137	FALSE	FALSE
CdLSSlide105.png	CdLS	https://onlinelibrary.wiley.com/doi/10.1002/ajmg.c.30137	FALSE	FALSE
CdLSSlide106.png	CdLS	https://onlinelibrary.wiley.com/doi/10.1002/ajmg.c.30137	FALSE	FALSE
CdLSSlide107.png	CdLS	https://onlinelibrary.wiley.com/doi/10.1002/ajmg.c.30137	FALSE	FALSE
CdLSSlide108.png	CdLS	https://onlinelibrary.wiley.com/doi/10.1002/ajmg.c.30137	FALSE	FALSE
CdLSSlide109.png	CdLS	https://onlinelibrary.wiley.com/doi/10.1002/ajmg.c.30137	FALSE	FALSE
CdLSSlide110.png	CdLS	https://onlinelibrary.wiley.com/doi/10.1002/ajmg.c.30137	FALSE	FALSE
CdLSSlide111.png	CdLS	https://www.ncbi.nlm.nih.gov/pmc/articles/PMC3376273/	FALSE	FALSE
CdLSSlide112.png	CdLS	https://www.ncbi.nlm.nih.gov/pmc/articles/PMC3376273/	FALSE	FALSE
CdLSSlide113.png	CdLS	https://www.ncbi.nlm.nih.gov/pmc/articles/PMC3376273/	FALSE	FALSE
CdLSSlide114.png	CdLS	https://www.ncbi.nlm.nih.gov/pmc/articles/PMC3556738/	FALSE	FALSE
CdLSSlide115.png	CdLS	https://www.ncbi.nlm.nih.gov/pmc/articles/PMC3556738/	FALSE	FALSE
CdLSSlide116.png	CdLS	https://www.ncbi.nlm.nih.gov/pmc/articles/PMC3556738/	FALSE	FALSE
CdLSSlide117.png	CdLS	https://www.ncbi.nlm.nih.gov/pmc/articles/PMC3556738/	FALSE	FALSE
CdLSSlide118.png	CdLS	https://www.ncbi.nlm.nih.gov/pmc/articles/PMC3556738/	FALSE	FALSE
CdLSSlide119.png	CdLS	https://www.ncbi.nlm.nih.gov/pmc/articles/PMC3556738/	FALSE	FALSE
CdLSSlide120.png	CdLS	https://www.ncbi.nlm.nih.gov/pmc/articles/PMC3556738/	FALSE	FALSE
CdLSSlide122.png	CdLS	https://www.sciencedirect.com/science/article/pii/S0378111913017228?via%3Dihub	FALSE	FALSE
CdLSSlide123.png	CdLS	https://onlinelibrary.wiley.com/doi/10.1002/ajmg.a.61033	FALSE	FALSE
DownSlide2.png	Down	https://www.cdc.gov/ncbddd/birthdefects/downsyndrome/data.html	FALSE	FALSE
DownSlide3.png	Down	https://en.wikipedia.org/wiki/Down_syndrome	FALSE	FALSE
DownSlide4.png	Down	https://www.cdc.gov/ncbddd/birthdefects/downsyndrome/growth-charts.html	FALSE	FALSE
DownSlide5.png	Down	https://www.dosomething.org/us/facts/11-facts-about-down-syndrome	FALSE	FALSE
DownSlide6.png	Down	https://www.respectability.org/inclusion-toolkits/down-syndrome/	FALSE	FALSE
DownSlide7.png	Down	https://www.youtube.com/watch?v=7n47zBdQ6qg	FALSE	FALSE
DownSlide8.png	Down	https://guardian.ng/features/health/caring-for-down-syndrome-victims/	FALSE	FALSE
DownSlide9.png	Down	https://www.globaldownsyndrome.org/about-down-syndrome/facts-about-down-syndrome/	FALSE	FALSE
DownSlide10.png	Down	https://www.globaldownsyndrome.org/about-down-syndrome/facts-about-down-syndrome/	FALSE	FALSE
DownSlide11.png	Down	https://www.globaldownsyndrome.org/about-down-syndrome/facts-about-down-syndrome/	FALSE	FALSE
DownSlide13.png	Down	https://www.today.com/parents/college-students-down-syndrome-find-jobs-independence-t150399?icid=related	FALSE	FALSE
DownSlide14.png	Down	https://www.today.com/series/things-i-wish-i-knew/down-syndrome-stories-21-things-parents-wish-they-knew-t150473	FALSE	FALSE
DownSlide15.png	Down	https://www.today.com/series/things-i-wish-i-knew/down-syndrome-stories-21-things-parents-wish-they-knew-t150473	FALSE	FALSE
DownSlide16.png	Down	https://www.today.com/series/things-i-wish-i-knew/down-syndrome-stories-21-things-parents-wish-they-knew-t150473	FALSE	FALSE
DownSlide17.png	Down	https://www.today.com/series/things-i-wish-i-knew/down-syndrome-stories-21-things-parents-wish-they-knew-t150473	FALSE	FALSE
DownSlide18.png	Down	https://www.today.com/series/things-i-wish-i-knew/down-syndrome-stories-21-things-parents-wish-they-knew-t150473	FALSE	FALSE
DownSlide19.png	Down	https://www.today.com/series/things-i-wish-i-knew/down-syndrome-stories-21-things-parents-wish-they-knew-t150473	FALSE	FALSE
DownSlide20.png	Down	https://www.today.com/series/things-i-wish-i-knew/down-syndrome-stories-21-things-parents-wish-they-knew-t150473	FALSE	FALSE
DownSlide21.png	Down	https://www.firstpost.com/tech/science/four-in-five-children-with-down-syndrome-are-born-to-mothers-above-the-age-of-35-6301701.html	FALSE	FALSE
DownSlide22.png	Down	https://www.ndss.org/about-down-syndrome/down-syndrome-facts/	FALSE	TRUE
DownSlide23.png	Down	https://www.parents.com/health/down-syndrome/raising-a-child-with-down-syndrome/	FALSE	FALSE
DownSlide24.png	Down	https://www.parents.com/health/down-syndrome/raising-a-child-with-down-syndrome/	FALSE	FALSE
DownSlide25.png	Down	https://www.irishtimes.com/life-and-style/health-family/my-son-14-has-down-syndrome-and-is-hugging-people-inappropriately-1.3918554	FALSE	FALSE
DownSlide26.png	Down	https://www.healthnavigator.org.nz/health-a-z/d/down-syndrome/	FALSE	FALSE
DownSlide27.png	Down	https://www.whatsonweibo.com/china-end-syndrome/	FALSE	FALSE
DownSlide28.png	Down	https://onlinelibrary.wiley.com/doi/10.1002/ajmg.a.38043	FALSE	FALSE
DownSlide29.png	Down	https://onlinelibrary.wiley.com/doi/10.1002/ajmg.a.38043	FALSE	FALSE
DownSlide30.png	Down	https://onlinelibrary.wiley.com/doi/10.1002/ajmg.a.38043	FALSE	FALSE
DownSlide31.png	Down	https://onlinelibrary.wiley.com/doi/10.1002/ajmg.a.38043	FALSE	FALSE
DownSlide32.png	Down	https://onlinelibrary.wiley.com/doi/10.1002/ajmg.a.38043	FALSE	FALSE
DownSlide33.png	Down	https://onlinelibrary.wiley.com/doi/10.1002/ajmg.a.38043	FALSE	FALSE
DownSlide34.png	Down	https://onlinelibrary.wiley.com/doi/10.1002/ajmg.a.38043	FALSE	FALSE
DownSlide35.png	Down	https://onlinelibrary.wiley.com/doi/10.1002/ajmg.a.38043	FALSE	FALSE
DownSlide36.png	Down	https://onlinelibrary.wiley.com/doi/10.1002/ajmg.a.38043	FALSE	FALSE
DownSlide37.png	Down	https://onlinelibrary.wiley.com/doi/10.1002/ajmg.a.38043	FALSE	FALSE
DownSlide38.png	Down	https://onlinelibrary.wiley.com/doi/10.1002/ajmg.a.38043	FALSE	FALSE
DownSlide39.png	Down	https://onlinelibrary.wiley.com/doi/10.1002/ajmg.a.38043	FALSE	FALSE
DownSlide40.png	Down	https://onlinelibrary.wiley.com/doi/10.1002/ajmg.a.38043	FALSE	FALSE
DownSlide41.png	Down	https://onlinelibrary.wiley.com/doi/10.1002/ajmg.a.38043	FALSE	FALSE
DownSlide42.png	Down	https://onlinelibrary.wiley.com/doi/10.1002/ajmg.a.38043	FALSE	FALSE
DownSlide43.png	Down	https://onlinelibrary.wiley.com/doi/10.1002/ajmg.a.38043	FALSE	FALSE
DownSlide44.png	Down	https://onlinelibrary.wiley.com/doi/10.1002/ajmg.a.38043	FALSE	FALSE
DownSlide46.png	Down	https://onlinelibrary.wiley.com/doi/10.1002/ajmg.a.38043	FALSE	FALSE
DownSlide47.png	Down	https://onlinelibrary.wiley.com/doi/10.1002/ajmg.a.38043	FALSE	FALSE
DownSlide48.png	Down	https://onlinelibrary.wiley.com/doi/10.1002/ajmg.a.38043	FALSE	FALSE
DownSlide49.png	Down	https://onlinelibrary.wiley.com/doi/10.1002/ajmg.a.38043	FALSE	FALSE
DownSlide50.png	Down	https://onlinelibrary.wiley.com/doi/10.1002/ajmg.a.38043	FALSE	FALSE
DownSlide51.png	Down	https://onlinelibrary.wiley.com/doi/10.1002/ajmg.a.38043	FALSE	FALSE
DownSlide52.png	Down	https://onlinelibrary.wiley.com/doi/10.1002/ajmg.a.38043	FALSE	FALSE
DownSlide53.png	Down	https://onlinelibrary.wiley.com/doi/10.1002/ajmg.a.38043	FALSE	FALSE
DownSlide54.png	Down	https://onlinelibrary.wiley.com/doi/10.1002/ajmg.a.38043	FALSE	FALSE
DownSlide55.png	Down	https://onlinelibrary.wiley.com/doi/10.1002/ajmg.a.38043	FALSE	FALSE
DownSlide56.png	Down	https://onlinelibrary.wiley.com/doi/10.1002/ajmg.a.38043	FALSE	FALSE
DownSlide57.png	Down	https://onlinelibrary.wiley.com/doi/10.1002/ajmg.a.38043	FALSE	FALSE
DownSlide58.png	Down	https://onlinelibrary.wiley.com/doi/10.1002/ajmg.a.38043	FALSE	FALSE
DownSlide59.png	Down	https://onlinelibrary.wiley.com/doi/10.1002/ajmg.a.38043	FALSE	FALSE
DownSlide61.png	Down	https://onlinelibrary.wiley.com/doi/10.1002/ajmg.a.38043	FALSE	FALSE
DownSlide62.png	Down	https://onlinelibrary.wiley.com/doi/10.1002/ajmg.a.38043	FALSE	FALSE
DownSlide63.png	Down	https://onlinelibrary.wiley.com/doi/10.1002/ajmg.a.38043	FALSE	FALSE
DownSlide64.png	Down	https://onlinelibrary.wiley.com/doi/10.1002/ajmg.a.38043	FALSE	FALSE
DownSlide65.png	Down	https://onlinelibrary.wiley.com/doi/10.1002/ajmg.a.38043	FALSE	FALSE
DownSlide66.png	Down	https://onlinelibrary.wiley.com/doi/10.1002/ajmg.a.38043	FALSE	FALSE
DownSlide67.png	Down	https://onlinelibrary.wiley.com/doi/10.1002/ajmg.a.38043	FALSE	FALSE
DownSlide68.png	Down	https://onlinelibrary.wiley.com/doi/10.1002/ajmg.a.38043	FALSE	FALSE
DownSlide69.png	Down	https://onlinelibrary.wiley.com/doi/10.1002/ajmg.a.38043	FALSE	FALSE
DownSlide70.png	Down	https://onlinelibrary.wiley.com/doi/10.1002/ajmg.a.38043	FALSE	FALSE
DownSlide71.png	Down	https://onlinelibrary.wiley.com/doi/10.1002/ajmg.a.38043	FALSE	FALSE
DownSlide72.png	Down	https://onlinelibrary.wiley.com/doi/10.1002/ajmg.a.38043	FALSE	FALSE
DownSlide73.png	Down	https://onlinelibrary.wiley.com/doi/10.1002/ajmg.a.38043	FALSE	FALSE
DownSlide74.png	Down	https://onlinelibrary.wiley.com/doi/10.1002/ajmg.a.38043	FALSE	FALSE
DownSlide75.png	Down	https://onlinelibrary.wiley.com/doi/10.1002/ajmg.a.38043	FALSE	FALSE
DownSlide76.png	Down	https://onlinelibrary.wiley.com/doi/10.1002/ajmg.a.38043	FALSE	FALSE
DownSlide77.png	Down	https://onlinelibrary.wiley.com/doi/10.1002/ajmg.a.38043	FALSE	FALSE
DownSlide78.png	Down	https://onlinelibrary.wiley.com/doi/10.1002/ajmg.a.38043	FALSE	FALSE
DownSlide79.png	Down	https://onlinelibrary.wiley.com/doi/10.1002/ajmg.a.38043	FALSE	FALSE
DownSlide80.png	Down	https://onlinelibrary.wiley.com/doi/10.1002/ajmg.a.38043	FALSE	FALSE
DownSlide81.png	Down	https://onlinelibrary.wiley.com/doi/10.1002/ajmg.a.38043	FALSE	FALSE
DownSlide82.png	Down	https://onlinelibrary.wiley.com/doi/10.1002/ajmg.a.38043	FALSE	FALSE
DownSlide83.png	Down	https://onlinelibrary.wiley.com/doi/10.1002/ajmg.a.38043	FALSE	FALSE
DownSlide84.png	Down	https://onlinelibrary.wiley.com/doi/10.1002/ajmg.a.38043	FALSE	FALSE
DownSlide85.png	Down	https://onlinelibrary.wiley.com/doi/10.1002/ajmg.a.38043	FALSE	FALSE
DownSlide86.png	Down	https://onlinelibrary.wiley.com/doi/10.1002/ajmg.a.38043	FALSE	FALSE
DownSlide87.png	Down	https://onlinelibrary.wiley.com/doi/10.1002/ajmg.a.38043	FALSE	FALSE
DownSlide88.png	Down	https://onlinelibrary.wiley.com/doi/10.1002/ajmg.a.38043	FALSE	FALSE
DownSlide89.png	Down	https://onlinelibrary.wiley.com/doi/10.1002/ajmg.a.38043	FALSE	FALSE
DownSlide90.png	Down	https://onlinelibrary.wiley.com/doi/10.1002/ajmg.a.38043	FALSE	FALSE
DownSlide91.png	Down	https://www.dw.com/en/growing-old-with-down-syndrome-how-things-have-changed/a-48005592	FALSE	FALSE
DownSlide92.png	Down	https://www.dw.com/en/growing-old-with-down-syndrome-how-things-have-changed/a-48005592	FALSE	FALSE
DownSlide93.png	Down	https://www.dw.com/en/growing-old-with-down-syndrome-how-things-have-changed/a-48005592	FALSE	FALSE
DownSlide94.png	Down	https://www.omicsonline.org/mexico/down-syndrome-peer-reviewed-pdf-ppt-articles/	FALSE	FALSE
DownSlide95.png	Down	https://www.omicsonline.org/mexico/down-syndrome-peer-reviewed-pdf-ppt-articles/	FALSE	FALSE
DownSlide96.png	Down	https://www.omicsonline.org/mexico/down-syndrome-peer-reviewed-pdf-ppt-articles/	FALSE	FALSE
DownSlide97.png	Down	https://www.denverpost.com/2018/03/16/the-real-down-syndrome-problem/	FALSE	FALSE
DownSlide98.png	Down	https://news.sky.com/story/mother-of-toddler-with-downs-syndrome-says-abortion-laws-are-offensive-to-her-family-12105701	FALSE	FALSE
DownSlide99.png	Down	https://news.sky.com/story/mother-of-toddler-with-downs-syndrome-says-abortion-laws-are-offensive-to-her-family-12105701	FALSE	FALSE
DownSlide100.png	Down	https://www.akronchildrens.org/inside/2013/02/25/down-syndrome-child-is-a-blessing/	FALSE	FALSE
DownSlide101.png	Down	https://www.catholicnewsagency.com/news/45724/only-18-babies-with-down-syndrome-born-in-denmark-in-2019	FALSE	FALSE
DownSlide102.png	Down	https://www.nytimes.com/2018/04/16/opinion/down-syndrome-abortion.html	FALSE	FALSE
DownSlide103.png	Down	https://health.wyo.gov/baby-downs-syndrome/	FALSE	FALSE
DownSlide104.png	Down	https://www.usatoday.com/story/news/nation-now/2015/06/10/down-syndrome-mom-facebook-post--not--say/70998690/	FALSE	FALSE
DownSlide105.png	Down	https://www.childrenscolorado.org/research-innovation/research-area/pulmonary-medicine/pulmonary-hypertension-treatment/	FALSE	FALSE
DownSlide106.png	Down	https://www.chop.edu/stories/down-syndrome-brodys-story	FALSE	FALSE
DownSlide107.png	Down	https://www.chop.edu/stories/down-syndrome-audrey-s-story	FALSE	FALSE
DownSlide108.png	Down	https://www.chop.edu/stories/down-syndrome-kendalls-story	FALSE	FALSE
DownSlide109.png	Down	https://www.chop.edu/stories/down-syndrome-eves-story	FALSE	FALSE
DownSlide110.png	Down	https://www.chop.edu/stories/down-syndrome-nevas-story	FALSE	FALSE
DownSlide111.png	Down	https://www.chop.edu/stories/trisomy-21-kate-s-story	FALSE	FALSE
DownSlide112.png	Down	https://www.downs-syndrome.org.uk/about-downs-syndrome/health-and-wellbeing/coronavirus-covid-19/learning-at-home-4/	FALSE	FALSE
DownSlide113.png	Down	https://www.dsrf.org/	FALSE	FALSE
DownSlide114.png	Down	https://www.dsrf.org/	FALSE	FALSE
DownSlide115.png	Down	https://www.dsrf.org/	FALSE	FALSE
DownSlide116.png	Down	https://www.dsrf.org/	FALSE	FALSE
DownSlide117.png	Down	https://www.dsrf.org/	FALSE	FALSE
DownSlide118.png	Down	https://www.dsrf.org/	FALSE	FALSE
DownSlide119.png	Down	https://www.dsrf.org/	FALSE	FALSE
DownSlide120.png	Down	https://www.eastbaytimes.com/2016/11/24/supporting-people-with-down-syndrome-and-their-families/	FALSE	FALSE
DownSlide121.png	Down	https://www.aruma.com.au/about-us/blog/raising-a-child-with-down-syndrome-means-wearing-many-different-hats/	FALSE	FALSE
DownSlide122.png	Down	https://penfieldbuildingblocks.org/down-syndrome/instilling-good-behavior-children-syndrome/	FALSE	FALSE
DownSlide123.png	Down	https://research.nhgri.nih.gov/atlas/condition/trisomy-21	FALSE	FALSE
DownSlide124.png	Down	https://www.downsyndromecentre.ie/21_faces/noah-staunton-3/	FALSE	FALSE
DownSlide125.png	Down	https://salud-america.org/down-syndrome-and-its-startling-impact-on-latinos-a-closer-look/	FALSE	FALSE
DownSlide126.png	Down	https://research.nhgri.nih.gov/atlas/condition/trisomy-21	FALSE	FALSE
DownSlide127.png	Down	https://research.nhgri.nih.gov/atlas/condition/trisomy-21	FALSE	FALSE
DownSlide128.png	Down	https://research.nhgri.nih.gov/atlas/condition/trisomy-21	FALSE	FALSE
DownSlide129.png	Down	https://utswmed.org/conditions-treatments/adult-down-syndrome/	FALSE	FALSE
DownSlide130.png	Down	https://dsagreatercharlotte.org/why-hire-someone-with-down-syndrome/	FALSE	FALSE
DownSlide131.png	Down	https://www.cdc.gov/ncbddd/birthdefects/downsyndrome/growth-charts.html	FALSE	FALSE
DownSlide132.png	Down	https://www.dsscotland.org.uk/about-downs-syndrome/what-is-downs-syndrome/	FALSE	FALSE
DownSlide133.png	Down	https://www.dsscotland.org.uk/about-downs-syndrome/what-is-downs-syndrome/	FALSE	FALSE
DownSlide134.png	Down	https://www.dsscotland.org.uk/about-downs-syndrome/what-is-downs-syndrome/	FALSE	FALSE
DownSlide135.png	Down	https://www.businessinsider.com/down-syndrome-awareness-month-photo-project-2019-10	FALSE	FALSE
DownSlide136.png	Down	https://www.businessinsider.com/down-syndrome-awareness-month-photo-project-2019-10	FALSE	FALSE
DownSlide137.png	Down	https://www.globalgiving.org/projects/supporting-people-with-down-syndrome-in-africa/	FALSE	FALSE
DownSlide138.png	Down	https://www.voanews.com/a/down-syndrome-children-face-discrimination-in-south-africa-/1699757.html	FALSE	FALSE
DownSlide139.png	Down	https://www.aljazeera.com/features/2016/8/15/living-with-downs-syndrome-in-kinshasa-drc	FALSE	TRUE
DownSlide140.png	Down	https://www.aljazeera.com/features/2016/8/15/living-with-downs-syndrome-in-kinshasa-drc	FALSE	FALSE
DownSlide141.png	Down	https://www.aljazeera.com/features/2016/8/15/living-with-downs-syndrome-in-kinshasa-drc	FALSE	FALSE
DownSlide142.png	Down	https://www.science.org/content/article/covid-19-10-times-deadlier-people-down-syndrome-raising-calls-early-vaccination	FALSE	FALSE
DownSlide143.png	Down	https://www.nads.org/infants-toddlers-ages-0-4/	FALSE	FALSE
DownSlide144.png	Down	https://www.waisman.wisc.edu/event/experts-down-syndrome-2021/	FALSE	FALSE
DownSlide145.png	Down	https://www.mun.ca/biology/scarr/MGA2-11-17_Down.html	FALSE	FALSE
DownSlide146.png	Down	https://www.cbc.ca/parents/learning/view/if-youre-uncomfortable-with-my-sons-down-syndrome-that-needs-to-change	FALSE	FALSE
DownSlide147.png	Down	https://bestpractice.bmj.com/topics/en-us/700	FALSE	FALSE
DownSlide148.png	Down	https://dsfflorida.org/	FALSE	FALSE
DownSlide149.png	Down	https://dsfflorida.org/	FALSE	FALSE
DownSlide150.png	Down	https://dsfflorida.org/	FALSE	FALSE
DownSlide151.png	Down	https://dsfflorida.org/	FALSE	FALSE
DownSlide152.png	Down	https://dsfflorida.org/	FALSE	FALSE
DownSlide153.png	Down	https://dsfflorida.org/	FALSE	FALSE
DownSlide154.png	Down	https://dsfflorida.org/	FALSE	FALSE
DownSlide155.png	Down	https://dsfflorida.org/	FALSE	FALSE
DownSlide156.png	Down	https://dsfflorida.org/	FALSE	FALSE
DownSlide157.png	Down	https://dsfflorida.org/	FALSE	FALSE
DownSlide158.png	Down	https://dsfflorida.org/	FALSE	FALSE
DownSlide159.png	Down	https://dsfflorida.org/	FALSE	FALSE
DownSlide160.png	Down	https://www.texaschildrens.org/blog/josephs-story-down-syndrome-awareness-month	FALSE	FALSE
DownSlide161.png	Down	https://www.christian.org.uk/news/campaigners-fear-screening-could-eliminate-downs-syndrome/	FALSE	FALSE
DownSlide162.png	Down	https://www.itv.com/news/utv/2021-07-22/two-co-down-children-with-downs-syndrome-modelling-for-charity-calendar	FALSE	FALSE
DownSlide163.png	Down	http://www.eparent.com/education/what-facts-parents-should-know-about-down-syndrome/	FALSE	FALSE
DownSlide164.png	Down	https://www.childrensmedicalassociation.com/caring-for-your-child-with-down-syndrome	FALSE	FALSE
DownSlide165.png	Down	http://medgen.genetics.utah.edu/photographs/diseases/high/peri001.jpg	FALSE	FALSE
DownSlide166.png	Down	https://bestpractice.bmj.com/topics/en-gb/700	FALSE	FALSE
DownSlide167.png	Down	https://emedicine.medscape.com/article/943216-clinical	FALSE	FALSE
DownSlide168.png	Down	https://emedicine.medscape.com/article/943216-clinical	FALSE	FALSE
DownSlide169.png	Down	https://www.oralmaxsurgeryatlas.theclinics.com/article/S1061-3315%2807%2900060-1/fulltext	FALSE	FALSE
DownSlide170.png	Down	https://www.neurologyadvisor.com/topics/general-neurology/memantine-therapy-down-syndrome-little-benefit-young-adults/	FALSE	FALSE
DownSlide171.png	Down	https://pharmaceutical-journal.com/article/news/alzheimers-treatment-explored-as-potential-downs-syndrome-therapy	FALSE	FALSE
DownSlide172.png	Down	https://pharmaceutical-journal.com/article/news/study-shows-why-people-with-downs-syndrome-develop-alzheimers-disease	FALSE	FALSE
DownSlide173.png	Down	https://doctor.ndtv.com/news/study-suggests-risk-of-leukemia-higher-in-children-with-down-syndrome-2407967	FALSE	FALSE
DownSlide174.png	Down	https://www.ds-int.org/blog/cardiac-disease-in-down-syndrome	FALSE	FALSE
DownSlide175.png	Down	https://am-medicine.com/down-syndrome-genetics-first-year/	FALSE	FALSE
DownSlide176.png	Down	https://www.independent.co.uk/life-style/toddler-downs-syndrome-amazon-smile-primark-rio-a9250251.html	FALSE	FALSE
DownSlide177.png	Down	https://basicsofpediatricanesthesia.com/9-trisomy-21-baby/	FALSE	FALSE
DownSlide178.png	Down	https://www.ncbi.nlm.nih.gov/books/NBK526016/figure/article-20693.image.f2/	FALSE	FALSE
DownSlide179.png	Down	https://thiswasntinthemanual.com/category/trisomy-21/	FALSE	FALSE
DownSlide180.png	Down	https://www.timesonline.com/story/lifestyle/columns/2020/10/30/celebrating-down-syndrome-awareness-month-our-daughter-violet/6081673002/	FALSE	FALSE
DownSlide181.png	Down	https://birmingham.momcollective.com/family-life/molly-moments-life-daughter-down-syndrome/	FALSE	FALSE
DownSlide182.png	Down	http://raising-teaching-children.blogspot.com/2013/09/down-syndrome-ds-or-trisomy-21.html	FALSE	FALSE
DownSlide183.png	Down	https://www.babymed.com/fetal-malformations/down-syndrome-trisomy-21#	FALSE	FALSE
DownSlide184.png	Down	https://senmagazine.co.uk/content/specific-needs/down-syndrome/1920/helping-children-with-down-s-syndrome-to-learn/	FALSE	FALSE
DownSlide185.png	Down	https://www.mirror.co.uk/news/uk-news/mum-slams-medics-who-offer-10773529	FALSE	FALSE
DownSlide186.png	Down	https://www.littlestwarrior.com/blogs/news/tagged/trisomy-21	FALSE	FALSE
DownSlide187.png	Down	https://www.popsugar.com/family/Photos-Babies-Down-Syndrome-44844790	FALSE	FALSE
DownSlide188.png	Down	https://www.popsugar.com/family/Photos-Babies-Down-Syndrome-44844790	FALSE	FALSE
DownSlide189.png	Down	https://www.savedownsyndrome.com/blog/facts	FALSE	FALSE
DownSlide190.png	Down	https://www.savedownsyndrome.com/blog/facts	FALSE	FALSE
DownSlide191.png	Down	https://www.savedownsyndrome.com/blog/facts	FALSE	FALSE
DownSlide192.png	Down	https://www.savedownsyndrome.com/blog/facts	FALSE	FALSE
DownSlide193.png	Down	https://www.savedownsyndrome.com/blog/facts	FALSE	FALSE
DownSlide194.png	Down	https://myincredibleivy.com/2019/04/10/when-your-child-with-special-needs-isnt-proving-them-wrong/	FALSE	FALSE
DownSlide195.png	Down	https://www.ndss.org/resources/healthcare-guidelines/	FALSE	FALSE
DownSlide196.png	Down	https://www.boredpanda.com/down-syndrome-baby-mom-review-jessica-egan/?page_numb=2&utm_source=google&utm_medium=organic&utm_campaign=organic	FALSE	FALSE
DownSlide197.png	Down	https://noahsdad.com/down-syndrome-blog/	FALSE	FALSE
DownSlide198.png	Down	https://www.popsugar.com/family/Photos-Babies-Down-Syndrome-44844790	FALSE	FALSE
DownSlide199.png	Down	https://ourromababy.com/2014/10/02/21-lessons-from-trisomy-21/	FALSE	FALSE
DownSlide200.png	Down	https://www.contemporarypediatrics.com/view/translocation-down-trisomy-21-syndrome	FALSE	FALSE
DownSlide201.png	Down	http://www.learningaboutelectronics.com/Articles/Downs-syndrome-trisomy-21.php	FALSE	FALSE
DownSlide202.png	Down	https://noahsdad.com/page/64/	FALSE	FALSE
DownSlide203.png	Down	https://www.globaldownsyndrome.org/our-story/linda-crnic-institute/linda-crnic-institute/huntington-potter-phd/alzheimers-down-syndrome-research-by-huntington-potter-phd/	FALSE	FALSE
DownSlide204.png	Down	https://positiveexposure.org/gallery	FALSE	FALSE
DownSlide205.png	Down	https://positiveexposure.org/gallery	FALSE	FALSE
DownSlide206.png	Down	https://positiveexposure.org/gallery	FALSE	FALSE
DownSlide207.png	Down	https://positiveexposure.org/gallery	FALSE	FALSE
DownSlide208.png	Down	https://positiveexposure.org/gallery	FALSE	FALSE
DownSlide209.png	Down	https://positiveexposure.org/gallery	FALSE	FALSE
DownSlide210.png	Down	https://positiveexposure.org/gallery	FALSE	FALSE
DownSlide211.png	Down	https://positiveexposure.org/gallery	FALSE	FALSE
DownSlide212.png	Down	https://positiveexposure.org/gallery	FALSE	FALSE
DownSlide213.png	Down	https://positiveexposure.org/gallery	FALSE	FALSE
DownSlide214.png	Down	https://positiveexposure.org/gallery	FALSE	FALSE
DownSlide215.png	Down	https://www.sciencedirect.com/science/article/pii/B9780123749840004460#f0005	FALSE	FALSE
DownSlide216.png	Down	https://www.downs-syndrome.org.uk/about-downs-syndrome/	FALSE	FALSE
DownSlide217.png	Down	https://en.wikipedia.org/wiki/List_of_people_with_Down_syndrome#/media/File:Chris_Burke.jpg	FALSE	FALSE
DownSlide218.png	Down	https://en.wikipedia.org/wiki/List_of_people_with_Down_syndrome#/media/File:Pinedap.JPG	FALSE	FALSE
DownSlide219.png	Down	https://en.wikipedia.org/wiki/List_of_people_with_Down_syndrome#/media/File:William_and_Tommy_Jessop.jpg	FALSE	FALSE
DownSlide220.png	Down	https://en.wikipedia.org/wiki/List_of_people_with_Down_syndrome#/media/File:Heidi_Crowter_2021_(cropped).jpg	FALSE	FALSE
DownSlide221.png	Down	https://www.today.com/parents/teens-amazing-cover-john-legend-song-defies-odds-t1291	FALSE	FALSE
DownSlide222.png	Down	https://www.liveaction.org/news/teenager-down-syndrome-mothers-grave-message/	FALSE	FALSE
DownSlide223.png	Down	https://sites.google.com/site/downsyndrometeenawareness/family-blog/home	FALSE	FALSE
DownSlide224.png	Down	https://www.adweek.com/brand-marketing/ad-day-powerful-campaign-has-answers-parents-googling-down-syndrome-174380/	FALSE	FALSE
DownSlide225.png	Down	https://www.irishtimes.com/life-and-style/health-family/my-son-14-has-down-syndrome-and-is-hugging-people-inappropriately-1.3918554	FALSE	FALSE
DownSlide226.png	Down	https://www.parentmap.com/article/baby-down-syndrome-parent-advice	FALSE	FALSE
DownSlide227.png	Down	https://www.hopkinsallchildrens.org/ACH-News/General-News/JHACH-Patients-with-Down-Syndrome-Early-Therapy-Ca	FALSE	FALSE
DownSlide228.png	Down	https://cpr.heart.org/en/news/2021/10/07/3-year-old-with-down-syndrome-is-already-a-model-and-heart-ambassador	FALSE	FALSE
DownSlide229.png	Down	https://www.voanews.com/a/down-syndrome-children-face-discrimination-in-south-africa-/1699757.html	FALSE	FALSE
DownSlide230.png	Down	https://familydoctor.org/caring-for-a-baby-who-has-down-syndrome/	FALSE	FALSE
DownSlide231.png	Down	https://globalnews.ca/news/3079493/people-with-down-syndrome-answer-commonly-googled-questions-about-the-condition/	FALSE	FALSE
DownSlide232.png	Down	https://cdss.ca/resources/general-information/	FALSE	FALSE
DownSlide233.png	Down	https://cdss.ca/resources/general-information/	FALSE	FALSE
DownSlide234.png	Down	https://cdss.ca/resources/general-information/	FALSE	FALSE
DownSlide235.png	Down	https://cdss.ca/resources/general-information/	FALSE	FALSE
DownSlide236.png	Down	https://cdss.ca/resources/general-information/	FALSE	FALSE
DownSlide237.png	Down	https://www.webmd.com/a-to-z-guides/news/20201026/advocates-welcome-down-syndrome-guidance-for-adults	FALSE	FALSE
DownSlide238.png	Down	https://dsindiana.org/medicaid-waiver/	FALSE	FALSE
DownSlide239.png	Down	https://link.springer.com/article/10.1007/s00431-010-1253-0	FALSE	FALSE
DownSlide240.png	Down	https://link.springer.com/article/10.1007/s00431-010-1253-0	FALSE	FALSE
DownSlide241.png	Down	https://www.aamc.org/news-insights/caring-adults-intellectual-and-developmental-disabilities	FALSE	FALSE
DownSlide242.png	Down	https://www.ausdoc.com.au/tag/adolescent-medicine	FALSE	FALSE
DownSlide243.png	Down	https://www.dsaw.org/	FALSE	FALSE
DownSlide244.png	Down	https://www.irishtimes.com/life-and-style/health-family/children-with-down-syndrome-mother-tells-of-her-experience-1.2796777	FALSE	FALSE
DownSlide245.png	Down	https://www.dublinlive.ie/news/dublin-news/down-syndrome-day-fashion-model-14439640	FALSE	FALSE
DownSlide246.png	Down	http://medifemhospital.com/down-syndrome/	FALSE	FALSE
DownSlide247.png	Down	https://www.gov.uk/government/publications/screening-tests-for-you-and-your-baby/downs-syndrome-edwards-syndrome-and-pataus-syndrome-combined-or-quadruple-test-taken-on-or-after-1-june-2021	FALSE	FALSE
DownSlide248.png	Down	https://dimensionsofdentalhygiene.com/caring-kids-down-syndrome/	FALSE	FALSE
DownSlide249.png	Down	http://www.downssideup.com/2012/01/what-to-say-when-baby-is-born-with.html	FALSE	FALSE
DownSlide250.png	Down	https://www.wbtv.com/2018/10/29/mollys-kids-baby-khailini-learning-live-with-down-syndrome/	FALSE	FALSE
DownSlide251.png	Down	https://www.bbc.com/news/uk-england-bristol-55891994	FALSE	FALSE
DownSlide252.png	Down	https://freebirdees.com/blogs/journal/world-down-syndrome-day	FALSE	FALSE
DownSlide253.png	Down	https://sharingds.org/	FALSE	FALSE
DownSlide254.png	Down	https://lifesong.org/2021/05/why-we-adopted-a-child-with-down-syndrome/	FALSE	FALSE
DownSlide255.png	Down	https://www.americandisabilityassociation.org/get-ihss-for-your-child-with-down-syndrome/	FALSE	FALSE
DownSlide256.png	Down	https://bjo.bmj.com/content/98/10/1442	FALSE	FALSE
DownSlide257.png	Down	https://link.springer.com/article/10.1007/s12098-013-1249-7	FALSE	FALSE
DownSlide258.png	Down	https://link.springer.com/article/10.1007/s12098-013-1249-7	FALSE	FALSE
DownSlide259.png	Down	https://link.springer.com/article/10.1007/s12098-013-1249-7	FALSE	FALSE
DownSlide260.png	Down	https://link.springer.com/article/10.1007/s12098-013-1249-7	FALSE	FALSE
DownSlide261.png	Down	https://link.springer.com/article/10.1007/s12098-013-1249-7	FALSE	FALSE
DownSlide262.png	Down	https://link.springer.com/article/10.1007/s12098-013-1249-7	FALSE	FALSE
DownSlide263.png	Down	https://link.springer.com/article/10.1007/s12098-013-1249-7	FALSE	FALSE
DownSlide264.png	Down	https://cdss.ca/wp-content/uploads/2021/10/ed-resource_full.pdf	FALSE	FALSE
DownSlide265.png	Down	https://cdss.ca/wp-content/uploads/2021/10/ed-resource_full.pdf	FALSE	FALSE
DownSlide266.png	Down	https://cdss.ca/wp-content/uploads/2021/10/ed-resource_full.pdf	FALSE	FALSE
DownSlide267.png	Down	https://cdss.ca/wp-content/uploads/2021/10/ed-resource_full.pdf	FALSE	FALSE
DownSlide268.png	Down	https://cdss.ca/wp-content/uploads/2021/10/ed-resource_full.pdf	FALSE	FALSE
DownSlide269.png	Down	https://cdss.ca/wp-content/uploads/2021/10/ed-resource_full.pdf	FALSE	FALSE
DownSlide270.png	Down	https://cdss.ca/wp-content/uploads/2021/10/ed-resource_full.pdf	FALSE	FALSE
DownSlide271.png	Down	https://cdss.ca/wp-content/uploads/2021/10/ed-resource_full.pdf	FALSE	FALSE
DownSlide272.png	Down	https://cdss.ca/wp-content/uploads/2021/10/ed-resource_full.pdf	FALSE	FALSE
DownSlide273.png	Down	https://cdss.ca/wp-content/uploads/2021/10/qg_ed-assist.pdf	FALSE	FALSE
DownSlide274.png	Down	https://www.consultant360.com/articles/neonate-hypotonia-and-subtle-anomalies	FALSE	FALSE
DownSlide275.png	Down	https://link.springer.com/referenceworkentry/10.1007/978-1-4614-6430-3_70-2#Fig12	FALSE	FALSE
DownSlide276.png	Down	https://link.springer.com/referenceworkentry/10.1007/978-1-4614-6430-3_70-2#Fig12	FALSE	FALSE
DownSlide277.png	Down	https://link.springer.com/referenceworkentry/10.1007/978-1-4614-6430-3_70-2#Fig12	FALSE	FALSE
DownSlide278.png	Down	https://www.leosneonatal.org/neonatal-mental-health-awareness-week/neonatal-mental-health-awareness-week-2019/case-studies/rachels-story/	FALSE	FALSE
DownSlide279.png	Down	https://www.texaschildrens.org/blog/2017/04/children-down-syndrome-should-see-ent-specialist	FALSE	FALSE
DownSlide280.png	Down	https://www.akronchildrens.org/inside/2018/03/21/gino-brings-awareness-advocacy-for-world-down-syndrome-day/	FALSE	FALSE
DownSlide281.png	Down	https://www.parents.com/baby/health/down-syndrome/feeding-problems-for-babies-with-down-syndrome/	FALSE	FALSE
DownSlide282.png	Down	https://www.bliss.org.uk/story/a-letter-to-parents-of-babies-born-with-down-syndrome-aartis-story	FALSE	FALSE
DownSlide283.png	Down	https://www.sciencedirect.com/science/article/pii/S2210815711000047	FALSE	FALSE
DownSlide284.png	Down	https://www.oto.theclinics.com/article/S0030-6665%2805%2970281-4/fulltext	FALSE	FALSE
DownSlide285.png	Down	https://med.stanford.edu/newborns/professional-education/photo-gallery/dysmorphology.html	FALSE	FALSE
DownSlide286.png	Down	http://www.cai.md.chula.ac.th/lesson/down_syndrome/contents/q04a.htm	FALSE	FALSE
DownSlide287.png	Down	https://renaissance.stonybrookmedicine.edu/sites/default/files/Neonatal%20Genetic%20Syndromes.pdf	FALSE	FALSE
DownSlide288.png	Down	https://childrensnational.org/-/media/cnhs-site/files/healthcare-providers/cnhn/fop-2014/krosenbaumdysmorphic_syndrome12.ashx?la=en&hash=66440D81CA340F923BF784CDF60266C165F70F5E	FALSE	FALSE
DownSlide289.png	Down	https://www.semanticscholar.org/paper/Down%27s-syndrome-and-cardiac-tamponade-with-in-Verma-Sodhi/426dd12d39cc48fa8aeaf44b1836c66c9ee808d6	FALSE	FALSE
DownSlide290.png	Down	https://www.ndss.org/wp-content/uploads/2021/02/NDSS-Fact-Sheet-Language-Guide-2021.pdf	FALSE	FALSE
DownSlide291.png	Down	https://www.ndss.org/wp-content/uploads/2021/02/NDSS-Fact-Sheet-Language-Guide-2021.pdf	FALSE	FALSE
DownSlide292.png	Down	https://www.rdhmag.com/patient-care/article/16409929/at-higher-risk-for-oral-disease-patients-with-down-syndrome-require-specialized-oral-care-instruction	FALSE	FALSE
DownSlide293.png	Down	https://hopestory.org/emerson/	FALSE	FALSE
DownSlide294.png	Down	https://www.today.com/parents/inspiring-3-year-old-twins-down-syndrome-have-become-social-t151064	FALSE	FALSE
DownSlide295.png	Down	https://gazettengr.com/down-syndrome-a-medical-condition-not-spiritual-attack-expert/	FALSE	FALSE
DownSlide296.png	Down	https://www.research.chop.edu/cornerstone-blog/adam-resnick-phd-co-leads-new-data-coordinating-center-for-down-syndrome-research	FALSE	FALSE
DownSlide297.png	Down	http://www.trisome.org/	FALSE	FALSE
DownSlide298.png	Down	https://journals.lww.com/plasreconsurg/Abstract/1986/03000/Rehabilitation_of_the_Face_in_Patients_with_Down_s.6.aspx	FALSE	FALSE
DownSlide299.png	Down	https://journals.lww.com/plasreconsurg/Abstract/1986/03000/Rehabilitation_of_the_Face_in_Patients_with_Down_s.6.aspx	FALSE	FALSE
DownSlide300.png	Down	https://pubmed.ncbi.nlm.nih.gov/10022190/	FALSE	FALSE
DownSlide301.png	Down	https://pubmed.ncbi.nlm.nih.gov/10022190/	FALSE	FALSE
DownSlide302.png	Down	https://www.ncbi.nlm.nih.gov/pmc/articles/PMC1682442/	FALSE	FALSE
DownSlide303.png	Down	https://onlinelibrary.wiley.com/doi/full/10.1046/j.1365-2842.2002.00890.x?sid=nlm%3Apubmed	FALSE	FALSE
DownSlide304.png	Down	https://journals.lww.com/plasreconsurg/Abstract/1987/05000/Transconjunctival_Lateral_Canthopexy_in_Down_s.5.aspx	FALSE	FALSE
DownSlide305.png	Down	https://journals.lww.com/plasreconsurg/Abstract/1987/05000/Transconjunctival_Lateral_Canthopexy_in_Down_s.5.aspx	FALSE	FALSE
DownSlide306.png	Down	https://journals.lww.com/plasreconsurg/Abstract/1987/05000/Transconjunctival_Lateral_Canthopexy_in_Down_s.5.aspx	FALSE	FALSE
DownSlide307.png	Down	https://www.ncbi.nlm.nih.gov/pmc/articles/PMC3707311/	FALSE	FALSE
DownSlide308.png	Down	https://www.ncbi.nlm.nih.gov/pmc/articles/PMC1682936/	FALSE	FALSE
DownSlide309.png	Down	https://www.ncbi.nlm.nih.gov/pmc/articles/PMC1682936/	FALSE	FALSE
DownSlide310.png	Down	https://www.ncbi.nlm.nih.gov/pmc/articles/PMC1682936/	FALSE	FALSE
DownSlide311.png	Down	https://www.sciencedirect.com/science/article/pii/S0031395522000050?via%3Dihub	FALSE	FALSE
DownSlide312.png	Down	https://www.sciencedirect.com/science/article/pii/S0031395522000050?via%3Dihub	FALSE	FALSE
DownSlide313.png	Down	https://www.magonlinelibrary.com/doi/abs/10.12968/hmed.2005.66.9.19700?rfr_dat=cr_pub++0pubmed&url_ver=Z39.88-2003&rfr_id=ori%3Arid%3Acrossref.org	FALSE	FALSE
DownSlide314.png	Down	https://www.magonlinelibrary.com/doi/epdf/10.12968/hmed.2005.66.9.19700	FALSE	FALSE
DownSlide315.png	Down	https://meaww.com/heart-warming-moment-child-down-syndrome-comforts-autistic-classmate-huge-hug-mexico-viral-video	FALSE	FALSE
DownSlide316.png	Down	https://www.nbcnews.com/healthmain/could-it-be-cure-breakthrough-prompts-down-syndrome-soul-searching-6c10879213	FALSE	FALSE
DownSlide317.png	Down	https://pubmed.ncbi.nlm.nih.gov/131464/	FALSE	FALSE
DownSlide318.png	Down	https://pubmed.ncbi.nlm.nih.gov/131464/	FALSE	FALSE
DownSlide319.png	Down	https://pubmed.ncbi.nlm.nih.gov/131464/	FALSE	FALSE
DownSlide320.png	Down	https://pubmed.ncbi.nlm.nih.gov/131464/	FALSE	FALSE
DownSlide321.png	Down	https://www.chop.edu/stories/avas-story-down-syndrome-college	FALSE	FALSE
DownSlide322.png	Down	https://sutpattom.com/down-syndrome/	FALSE	FALSE
DownSlide323.png	Down	https://jmg.bmj.com/content/jmedgenet/1/2/115.full.pdf	FALSE	FALSE
DownSlide324.png	Down	https://pubmed.ncbi.nlm.nih.gov/17563974/	FALSE	FALSE
DownSlide325.png	Down	https://coach.nine.com.au/latest/girl-with-down-syndrome-learns-by-copying-twin-sister/6ef0f424-9546-44e3-93d6-cf6a6227fe9e	FALSE	FALSE
DownSlide326.png	Down	https://www.insideedition.com/british-parents-welcome-rare-twins-one-has-down-syndrome-other-doesnt-44692	FALSE	FALSE
DownSlide327.png	Down	https://basicmedicalkey.com/aneuploidy/	FALSE	FALSE
DownSlide328.png	Down	https://www.informationng.com/2016/03/world-down-syndrome-day-9-facts-you-should-know-about-it.html	FALSE	FALSE
DownSlide329.png	Down	https://down-syndrome.co.za/	FALSE	FALSE
DownSlide330.png	Down	https://www.aljazeera.com/features/2016/8/15/living-with-downs-syndrome-in-kinshasa-drc	FALSE	FALSE
DownSlide331.png	Down	https://www.semanticscholar.org/paper/An-audit-of-thyroid-function-tests-in-a-cohort-of-Moosa/b6f3c178fa89affa91495d4b2c048f2e60e0f46b#extracted	FALSE	FALSE
DownSlide332.png	Down	https://www.globalgiving.org/projects/supporting-people-with-down-syndrome-in-africa/reports/	FALSE	FALSE
DownSlide333.png	Down	https://dsawc.co.za/	FALSE	FALSE
DownSlide334.png	Down	http://professionaldevelopment323.weebly.com/	FALSE	FALSE
DownSlide335.png	Down	http://downsyndrome.org.ua/en/activities	FALSE	FALSE
DownSlide336.png	Down	https://www.sciencedirect.com/science/article/pii/000294165190111X?via%3Dihub	FALSE	FALSE
DownSlide337.png	Down	https://www.sciencedirect.com/science/article/pii/000294165190111X?via%3Dihub	FALSE	FALSE
DownSlide338.png	Down	https://www.sciencedirect.com/science/article/pii/000294165190111X?via%3Dihub	FALSE	FALSE
DownSlide339.png	Down	https://www.sciencedirect.com/science/article/pii/000294165190111X?via%3Dihub	FALSE	FALSE
DownSlide340.png	Down	https://www.sciencedirect.com/science/article/pii/000294165190111X?via%3Dihub	FALSE	FALSE
DownSlide341.png	Down	https://www.sciencedirect.com/science/article/pii/000294165190111X?via%3Dihub	FALSE	FALSE
DownSlide342.png	Down	https://www.sciencedirect.com/science/article/pii/000294165190111X?via%3Dihub	FALSE	FALSE
DownSlide343.png	Down	https://www.sciencedirect.com/science/article/pii/000294165190111X?via%3Dihub	FALSE	FALSE
DownSlide344.png	Down	https://www.sciencedirect.com/science/article/pii/000294165190111X?via%3Dihub	FALSE	FALSE
DownSlide345.png	Down	https://www.sciencedirect.com/science/article/pii/000294165190111X?via%3Dihub	FALSE	FALSE
DownSlide346.png	Down	https://www.sciencedirect.com/science/article/pii/000294165190111X?via%3Dihub	FALSE	FALSE
DownSlide347.png	Down	https://www.sciencedirect.com/science/article/pii/000294165190111X?via%3Dihub	FALSE	FALSE
DownSlide348.png	Down	https://www.sciencedirect.com/science/article/pii/000294165190111X?via%3Dihub	FALSE	FALSE
DownSlide349.png	Down	https://www.sciencedirect.com/science/article/pii/000294165190111X?via%3Dihub	FALSE	FALSE
DownSlide350.png	Down	https://www.sciencedirect.com/science/article/pii/000294165190111X?via%3Dihub	FALSE	FALSE
DownSlide351.png	Down	https://www.sciencedirect.com/science/article/pii/000294165190111X?via%3Dihub	FALSE	FALSE
DownSlide352.png	Down	https://www.sciencedirect.com/science/article/pii/000294165190111X?via%3Dihub	FALSE	FALSE
DownSlide353.png	Down	https://www.sciencedirect.com/science/article/pii/000294165190111X?via%3Dihub	FALSE	FALSE
DownSlide354.png	Down	https://www.sciencedirect.com/science/article/pii/000294165190111X?via%3Dihub	FALSE	FALSE
DownSlide355.png	Down	https://www.sciencedirect.com/science/article/pii/000294165190111X?via%3Dihub	FALSE	FALSE
DownSlide356.png	Down	https://www.sciencedirect.com/science/article/pii/000294165190111X?via%3Dihub	FALSE	FALSE
KSSlide2.png	KS	https://www.ncbi.nlm.nih.gov/pmc/articles/PMC8660850/m	FALSE	FALSE
KSSlide3.png	KS	https://link.springer.com/article/10.1007%2Fs00431-021-04108-w	FALSE	FALSE
KSSlide4.png	KS	https://link.springer.com/article/10.1007%2Fs00431-021-04108-w	FALSE	FALSE
KSSlide5.png	KS	https://link.springer.com/article/10.1007%2Fs00431-021-04108-w	FALSE	FALSE
KSSlide6.png	KS	https://link.springer.com/article/10.1007%2Fs00431-021-04108-w	FALSE	FALSE
KSSlide7.png	KS	https://link.springer.com/article/10.1007%2Fs00431-021-04108-w	FALSE	FALSE
KSSlide8.png	KS	https://link.springer.com/article/10.1007%2Fs00431-021-04108-w	FALSE	FALSE
KSSlide9.png	KS	https://link.springer.com/article/10.1007%2Fs00431-021-04108-w	FALSE	FALSE
KSSlide10.png	KS	https://link.springer.com/article/10.1007%2Fs00431-021-04108-w	FALSE	FALSE
KSSlide11.png	KS	https://www.ncbi.nlm.nih.gov/pmc/articles/PMC8257478/	FALSE	FALSE
KSSlide12.png	KS	https://www.ncbi.nlm.nih.gov/pmc/articles/PMC8257478/	FALSE	FALSE
KSSlide13.png	KS	https://www.ncbi.nlm.nih.gov/pmc/articles/PMC8257478/	FALSE	FALSE
KSSlide14.png	KS	https://www.ncbi.nlm.nih.gov/pmc/articles/PMC8257478/	FALSE	FALSE
KSSlide15.png	KS	https://www.ncbi.nlm.nih.gov/pmc/articles/PMC8257478/	FALSE	FALSE
KSSlide16.png	KS	https://www.ncbi.nlm.nih.gov/pmc/articles/PMC8257478/	FALSE	FALSE
KSSlide17.png	KS	https://www.ncbi.nlm.nih.gov/pmc/articles/PMC8257478/	FALSE	FALSE
KSSlide18.png	KS	https://www.ncbi.nlm.nih.gov/pmc/articles/PMC8257478/	FALSE	FALSE
KSSlide19.png	KS	https://www.ncbi.nlm.nih.gov/pmc/articles/PMC8257478/	FALSE	FALSE
KSSlide20.png	KS	https://www.ncbi.nlm.nih.gov/pmc/articles/PMC8257478/	FALSE	FALSE
KSSlide21.png	KS	https://www.ncbi.nlm.nih.gov/pmc/articles/PMC8257478/	FALSE	FALSE
KSSlide22.png	KS	https://www.ncbi.nlm.nih.gov/pmc/articles/PMC8257478/	FALSE	FALSE
KSSlide23.png	KS	https://www.ncbi.nlm.nih.gov/pmc/articles/PMC8257478/	FALSE	FALSE
KSSlide24.png	KS	https://www.ncbi.nlm.nih.gov/pmc/articles/PMC8257478/	FALSE	FALSE
KSSlide25.png	KS	https://www.ncbi.nlm.nih.gov/pmc/articles/PMC8257478/	FALSE	FALSE
KSSlide26.png	KS	https://www.ncbi.nlm.nih.gov/pmc/articles/PMC8257478/	FALSE	FALSE
KSSlide27.png	KS	https://www.ncbi.nlm.nih.gov/pmc/articles/PMC8257478/	FALSE	FALSE
KSSlide28.png	KS	https://www.ncbi.nlm.nih.gov/pmc/articles/PMC8257478/	FALSE	FALSE
KSSlide29.png	KS	https://www.ncbi.nlm.nih.gov/pmc/articles/PMC8257478/	FALSE	FALSE
KSSlide30.png	KS	https://www.ncbi.nlm.nih.gov/pmc/articles/PMC8257478/	FALSE	FALSE
KSSlide31.png	KS	https://www.ncbi.nlm.nih.gov/pmc/articles/PMC8257478/	FALSE	FALSE
KSSlide32.png	KS	https://www.ncbi.nlm.nih.gov/pmc/articles/PMC8257478/	FALSE	FALSE
KSSlide33.png	KS	https://onlinelibrary.wiley.com/doi/10.1002/ajmg.a.62003	FALSE	FALSE
KSSlide34.png	KS	https://onlinelibrary.wiley.com/doi/10.1002/ajmg.a.62003	FALSE	FALSE
KSSlide35.png	KS	https://onlinelibrary.wiley.com/doi/10.1002/ajmg.a.62003	FALSE	FALSE
KSSlide36.png	KS	https://onlinelibrary.wiley.com/doi/10.1002/ajmg.a.62003	FALSE	FALSE
KSSlide37.png	KS	https://onlinelibrary.wiley.com/doi/10.1002/ajmg.a.62003	FALSE	FALSE
KSSlide38.png	KS	https://onlinelibrary.wiley.com/doi/10.1002/ajmg.a.62003	FALSE	FALSE
KSSlide39.png	KS	https://onlinelibrary.wiley.com/doi/10.1002/ajmg.a.62003	FALSE	FALSE
KSSlide40.png	KS	https://onlinelibrary.wiley.com/doi/10.1002/ajmg.a.62003	FALSE	FALSE
KSSlide41.png	KS	https://onlinelibrary.wiley.com/doi/10.1002/ajmg.a.62003	FALSE	FALSE
KSSlide42.png	KS	https://onlinelibrary.wiley.com/doi/10.1002/ajmg.a.62003	FALSE	FALSE
KSSlide43.png	KS	https://onlinelibrary.wiley.com/doi/10.1002/ajmg.a.62003	FALSE	FALSE
KSSlide44.png	KS	https://onlinelibrary.wiley.com/doi/10.1002/ajmg.a.62003	FALSE	FALSE
KSSlide45.png	KS	https://onlinelibrary.wiley.com/doi/10.1002/ajmg.a.62003	FALSE	FALSE
KSSlide46.png	KS	https://onlinelibrary.wiley.com/doi/10.1002/ajmg.a.62003	FALSE	FALSE
KSSlide47.png	KS	https://onlinelibrary.wiley.com/doi/10.1002/ajmg.a.62003	FALSE	FALSE
KSSlide48.png	KS	https://onlinelibrary.wiley.com/doi/10.1002/ajmg.a.62003	FALSE	FALSE
KSSlide49.png	KS	https://www.ncbi.nlm.nih.gov/pmc/articles/PMC7531129/	FALSE	TRUE
KSSlide50.png	KS	https://www.ncbi.nlm.nih.gov/pmc/articles/PMC7474217/	FALSE	FALSE
KSSlide51.png	KS	https://www.ncbi.nlm.nih.gov/pmc/articles/PMC8638635/	FALSE	FALSE
KSSlide52.png	KS	https://onlinelibrary.wiley.com/doi/10.1002/ajmg.a.61793	FALSE	FALSE
KSSlide53.png	KS	https://onlinelibrary.wiley.com/doi/10.1002/ajmg.a.61793	FALSE	FALSE
KSSlide54.png	KS	https://onlinelibrary.wiley.com/doi/10.1002/ajmg.a.61793	FALSE	FALSE
KSSlide55.png	KS	https://onlinelibrary.wiley.com/doi/10.1002/ajmg.a.61793	FALSE	FALSE
KSSlide56.png	KS	https://onlinelibrary.wiley.com/doi/10.1002/ajmg.a.61723	FALSE	FALSE
KSSlide57.png	KS	https://www.ncbi.nlm.nih.gov/pmc/articles/PMC7005614/	FALSE	FALSE
KSSlide58.png	KS	https://journals.lww.com/corneajrnl/Fulltext/2019/09000/Bilateral_Congenital_Corneal_Opacities_as_an.18.aspx	FALSE	FALSE
KSSlide59.png	KS	https://www.sciencedirect.com/science/article/pii/S1769721218303197?via%3Dihub	FALSE	FALSE
KSSlide60.png	KS	https://www.sciencedirect.com/science/article/pii/S1769721218303197?via%3Dihub	FALSE	FALSE
KSSlide61.png	KS	https://www.nature.com/articles/s41436-018-0013-9	FALSE	FALSE
KSSlide62.png	KS	https://www.nature.com/articles/s41436-018-0013-9	FALSE	TRUE
KSSlide63.png	KS	https://www.nature.com/articles/s41436-018-0013-9	FALSE	FALSE
KSSlide64.png	KS	https://www.ncbi.nlm.nih.gov/pmc/articles/PMC6007063/	FALSE	FALSE
KSSlide65.png	KS	https://www.ncbi.nlm.nih.gov/pmc/articles/PMC5732153/	FALSE	FALSE
KSSlide66.png	KS	https://www.ncbi.nlm.nih.gov/pmc/articles/PMC5796032/	FALSE	FALSE
KSSlide67.png	KS	https://www.ncbi.nlm.nih.gov/pmc/articles/PMC5796032/	FALSE	FALSE
KSSlide68.png	KS	https://onlinelibrary.wiley.com/doi/10.1002/ajmg.a.37864	FALSE	FALSE
KSSlide69.png	KS	https://onlinelibrary.wiley.com/doi/10.1002/ajmg.a.37864	FALSE	FALSE
KSSlide70.png	KS	https://onlinelibrary.wiley.com/doi/10.1002/humu.23026	FALSE	FALSE
KSSlide71.png	KS	https://onlinelibrary.wiley.com/doi/10.1002/humu.23026	FALSE	FALSE
KSSlide72.png	KS	https://onlinelibrary.wiley.com/doi/10.1002/humu.23026	FALSE	FALSE
KSSlide73.png	KS	https://onlinelibrary.wiley.com/doi/10.1002/humu.23026	FALSE	TRUE
KSSlide74.png	KS	https://onlinelibrary.wiley.com/doi/10.1002/humu.23026	FALSE	FALSE
KSSlide75.png	KS	https://onlinelibrary.wiley.com/doi/10.1002/humu.23026	FALSE	FALSE
KSSlide76.png	KS	https://onlinelibrary.wiley.com/doi/10.1002/humu.23026	FALSE	FALSE
KSSlide77.png	KS	https://onlinelibrary.wiley.com/doi/10.1002/humu.23026	FALSE	FALSE
KSSlide78.png	KS	https://onlinelibrary.wiley.com/doi/10.1002/humu.23026	FALSE	FALSE
KSSlide79.png	KS	https://onlinelibrary.wiley.com/doi/10.1111/cge.12754	FALSE	FALSE
KSSlide80.png	KS	https://onlinelibrary.wiley.com/doi/10.1111/cge.12754	FALSE	FALSE
KSSlide81.png	KS	https://onlinelibrary.wiley.com/doi/10.1111/cge.12754	FALSE	FALSE
KSSlide82.png	KS	https://link.springer.com/article/10.1007%2Fs12026-015-8707-4	FALSE	FALSE
KSSlide83.png	KS	https://adc.bmj.com/content/100/2/158.long	FALSE	FALSE
KSSlide84.png	KS	https://adc.bmj.com/content/100/2/158.long	FALSE	FALSE
KSSlide85.png	KS	https://academic.oup.com/hmg/article/23/16/4396/628302	FALSE	FALSE
KSSlide86.png	KS	https://onlinelibrary.wiley.com/doi/10.1002/ajmg.a.36442	FALSE	FALSE
KSSlide87.png	KS	https://onlinelibrary.wiley.com/doi/10.1002/ajmg.a.36442	FALSE	FALSE
KSSlide88.png	KS	https://onlinelibrary.wiley.com/doi/10.1111/cge.12363	FALSE	FALSE
KSSlide89.png	KS	https://onlinelibrary.wiley.com/doi/10.1111/cge.12363	FALSE	FALSE
KSSlide90.png	KS	https://onlinelibrary.wiley.com/doi/10.1111/cge.12363	FALSE	FALSE
KSSlide91.png	KS	https://onlinelibrary.wiley.com/doi/10.1111/cge.12363	FALSE	FALSE
KSSlide92.png	KS	https://onlinelibrary.wiley.com/doi/10.1111/cge.12363	FALSE	FALSE
KSSlide93.png	KS	https://onlinelibrary.wiley.com/doi/10.1111/cge.12363	FALSE	FALSE
KSSlide94.png	KS	https://onlinelibrary.wiley.com/doi/10.1111/cge.12363	FALSE	FALSE
KSSlide95.png	KS	https://onlinelibrary.wiley.com/doi/10.1111/cge.12363	FALSE	FALSE
KSSlide96.png	KS	https://www.sciencedirect.com/science/article/pii/S1769721213001602?via%3Dihub	FALSE	FALSE
KSSlide97.png	KS	https://www.sciencedirect.com/science/article/pii/S1769721213001602?via%3Dihub	FALSE	FALSE
KSSlide98.png	KS	https://www.sciencedirect.com/science/article/pii/S1769721213001602?via%3Dihub	FALSE	FALSE
KSSlide99.png	KS	https://www.sciencedirect.com/science/article/pii/S1769721213001602?via%3Dihub	FALSE	FALSE
KSSlide100.png	KS	https://www.ncbi.nlm.nih.gov/pmc/articles/PMC3638999/	FALSE	FALSE
KSSlide101.png	KS	https://onlinelibrary.wiley.com/doi/10.1111/cge.12081	FALSE	FALSE
KSSlide102.png	KS	https://onlinelibrary.wiley.com/doi/10.1111/cge.12081	FALSE	FALSE
KSSlide103.png	KS	https://onlinelibrary.wiley.com/doi/10.1111/cge.12081	FALSE	FALSE
KSSlide104.png	KS	https://onlinelibrary.wiley.com/doi/10.1111/cge.12081	FALSE	FALSE
KSSlide105.png	KS	https://onlinelibrary.wiley.com/doi/10.1111/cge.12081	FALSE	FALSE
KSSlide106.png	KS	https://onlinelibrary.wiley.com/doi/10.1111/cge.12081	FALSE	FALSE
KSSlide107.png	KS	https://onlinelibrary.wiley.com/doi/10.1111/cge.12081	FALSE	FALSE
KSSlide108.png	KS	https://onlinelibrary.wiley.com/doi/10.1111/cge.12081	FALSE	FALSE
KSSlide109.png	KS	https://www.karger.com/Article/FullText/342253	FALSE	TRUE
KSSlide110.png	KS	https://onlinelibrary.wiley.com/doi/10.1111/cge.12051	FALSE	FALSE
KSSlide111.png	KS	https://onlinelibrary.wiley.com/doi/10.1111/cge.12051	FALSE	TRUE
KSSlide112.png	KS	https://onlinelibrary.wiley.com/doi/10.1002/humu.22229	FALSE	FALSE
KSSlide113.png	KS	https://www.researchgate.net/profile/Guelnaz-Marsan-2/publication/231609682_Craniofacial_and_Dental_Characteristics_of_Kabuki_Syndrome_Nine_Years_Cephalometric_Follow-Up/links/53db4bbb0cf2631430cb2489/Craniofacial-and-Dental-Characteristics-of-Kabuki-Syndrome-Nine-Years-Cephalometric-Follow-Up.pdf	FALSE	FALSE
KSSlide114.png	KS	https://www.researchgate.net/profile/Guelnaz-Marsan-2/publication/231609682_Craniofacial_and_Dental_Characteristics_of_Kabuki_Syndrome_Nine_Years_Cephalometric_Follow-Up/links/53db4bbb0cf2631430cb2489/Craniofacial-and-Dental-Characteristics-of-Kabuki-Syndrome-Nine-Years-Cephalometric-Follow-Up.pdf	TRUE	FALSE
KSSlide115.png	KS	https://onlinelibrary.wiley.com/doi/10.1111/j.1399-0004.2012.01955.x	FALSE	FALSE
KSSlide116.png	KS	https://onlinelibrary.wiley.com/doi/10.1111/j.1399-0004.2012.01955.x	FALSE	FALSE
KSSlide117.png	KS	https://onlinelibrary.wiley.com/doi/10.1111/j.1399-0004.2012.01955.x	FALSE	FALSE
KSSlide118.png	KS	https://onlinelibrary.wiley.com/doi/10.1111/j.1399-0004.2012.01955.x	FALSE	FALSE
KSSlide119.png	KS	https://onlinelibrary.wiley.com/doi/10.1111/j.1399-0004.2012.01955.x	FALSE	FALSE
KSSlide120.png	KS	https://onlinelibrary.wiley.com/doi/10.1002/ajmg.a.35453	FALSE	FALSE
KSSlide121.png	KS	https://onlinelibrary.wiley.com/doi/10.1002/ajmg.a.35453	FALSE	FALSE
KSSlide122.png	KS	https://www.ncbi.nlm.nih.gov/pmc/articles/PMC3724514/	FALSE	FALSE
KSSlide123.png	KS	https://www.ncbi.nlm.nih.gov/pmc/articles/PMC3724514/	FALSE	FALSE
KSSlide124.png	KS	https://www.ncbi.nlm.nih.gov/pmc/articles/PMC3306863/#sup1	FALSE	FALSE
KSSlide125.png	KS	https://www.ncbi.nlm.nih.gov/pmc/articles/PMC3306863/#sup1	FALSE	FALSE
KSSlide126.png	KS	https://www.ncbi.nlm.nih.gov/pmc/articles/PMC3306863/#sup1	FALSE	FALSE
KSSlide127.png	KS	https://www.ncbi.nlm.nih.gov/pmc/articles/PMC3306863/#sup1	FALSE	FALSE
KSSlide128.png	KS	https://www.ncbi.nlm.nih.gov/pmc/articles/PMC3306863/#sup1	FALSE	FALSE
KSSlide129.png	KS	https://www.ncbi.nlm.nih.gov/pmc/articles/PMC3306863/#sup1	FALSE	FALSE
KSSlide130.png	KS	https://www.ncbi.nlm.nih.gov/pmc/articles/PMC3306863/#sup1	FALSE	FALSE
KSSlide131.png	KS	https://scholars.direct/Articles/pediatric-neurology/jpnn-4-018.php?jid=pediatric-neurology	FALSE	FALSE
KSSlide132.png	KS	https://www.semanticscholar.org/paper/Kabuki-Syndrome-with-Cleft-Palate-Paik-Lim/cdd8d26775e7574c92dfc24dcade00eda6d253e8	FALSE	FALSE
KSSlide133.png	KS	https://www.semanticscholar.org/paper/Kabuki-Syndrome-with-Cleft-Palate-Paik-Lim/cdd8d26775e7574c92dfc24dcade00eda6d253e8	TRUE	FALSE
KSSlide134.png	KS	https://www.seizure-journal.com/article/S1059-1311(11)00164-6/fulltext	FALSE	FALSE
KSSlide135.png	KS	https://www.seizure-journal.com/article/S1059-1311(11)00164-6/fulltext	FALSE	TRUE
KSSlide136.png	KS	https://d-nb.info/1208480065/34	FALSE	FALSE
KSSlide137.png	KS	https://www.chop.edu/stories/hyperinsulinism-and-kabuki-syndrome-amelia-s-story	FALSE	FALSE
KSSlide138.png	KS	https://www.dovepress.com/insights-into-the-molecular-genetics-of-kabuki-syndrome-peer-reviewed-fulltext-article-AGG	FALSE	TRUE
KSSlide139.png	KS	https://www.dovepress.com/insights-into-the-molecular-genetics-of-kabuki-syndrome-peer-reviewed-fulltext-article-AGG	FALSE	FALSE
KSSlide140.png	KS	https://www.dovepress.com/insights-into-the-molecular-genetics-of-kabuki-syndrome-peer-reviewed-fulltext-article-AGG	FALSE	TRUE
KSSlide141.png	KS	https://link.springer.com/article/10.1007/s00246-009-9554-7/figures/2	FALSE	FALSE
KSSlide142.png	KS	https://link.springer.com/article/10.1007/s00246-009-9554-7/figures/2	FALSE	FALSE
KSSlide143.png	KS	https://link.springer.com/article/10.1007/s00106-003-0859-1	FALSE	FALSE
KSSlide144.png	KS	https://link.springer.com/article/10.1007/s00106-004-1071-7	FALSE	FALSE
KSSlide145.png	KS	https://commons.wikimedia.org/wiki/File:KabukiSyndrome2.jpg?uselang=de	FALSE	FALSE
KSSlide146.png	KS	https://commons.wikimedia.org/wiki/Category:Kabuki_syndrome?uselang=de	FALSE	FALSE
KSSlide147.png	KS	https://commons.wikimedia.org/wiki/Category:Kabuki_syndrome?uselang=de	FALSE	FALSE
KSSlide148.png	KS	https://www.brainanddevelopment.com/article/S0387-7604%2810%2900087-2/fulltext	FALSE	FALSE
KSSlide149.png	KS	https://pediatricneurosciences.com/article.asp?issn=1817-1745;year=2013;volume=8;issue=3;spage=259;epage=260;aulast=Topcu;type=3	FALSE	FALSE
KSSlide150.png	KS	https://media.springernature.com/lw685/springer-static/image/art%3A10.1007%2Fs10227-002-0152-z/MediaObjects/fig1.jpg	FALSE	FALSE
KSSlide151.png	KS	https://onlinelibrary.wiley.com/doi/10.1002/ajmg.a.34074	FALSE	FALSE
KSSlide152.png	KS	https://onlinelibrary.wiley.com/doi/10.1002/ajmg.a.34074	FALSE	FALSE
KSSlide153.png	KS	https://onlinelibrary.wiley.com/doi/10.1002/ajmg.a.34074	FALSE	FALSE
KSSlide154.png	KS	https://onlinelibrary.wiley.com/doi/10.1002/ajmg.a.34074	FALSE	FALSE
KSSlide155.png	KS	https://onlinelibrary.wiley.com/doi/10.1002/ajmg.a.34074	FALSE	FALSE
KSSlide156.png	KS	https://onlinelibrary.wiley.com/doi/10.1002/ajmg.a.34074	FALSE	FALSE
KSSlide157.png	KS	https://www.nature.com/articles/ejhg2011220	TRUE	FALSE
KSSlide158.png	KS	https://www.neurologia.com/articulo/2004521/eng	FALSE	FALSE
KSSlide159.png	KS	https://www.neurologia.com/articulo/2004521/eng	FALSE	FALSE
KSSlide160.png	KS	https://www.neurologia.com/articulo/2004521/eng	FALSE	FALSE
KSSlide161.png	KS	https://www.neurologia.com/articulo/2004521/eng	FALSE	TRUE
KSSlide162.png	KS	https://www.elsevier.es/en-revista-revista-mexicana-oftalmologia-321-articulo-sindrome-kabuki-informe-un-caso-X0187451910842488	FALSE	TRUE
KSSlide163.png	KS	https://rbm.org.br/details/79/pt-BR/espectro-fenotipico-da-sindrome-de-kabuki-em-23-pacientes-brasileiros	FALSE	FALSE
KSSlide164.png	KS	https://www.analesdepediatria.org/es-sindrome-kabuki-articulo-S1695403312000513	TRUE	FALSE
KSSlide165.png	KS	https://www.analesdepediatria.org/es-sindrome-kabuki-articulo-S1695403312000513	FALSE	TRUE
KSSlide166.png	KS	https://www.semanticscholar.org/paper/Clinical-Heterogeneity-of-Kabuki-Syndrome%3A-study-of-Serbati-Nassereddine/e43146d732e866cb043c46cff7be38f2fdcc08d8	FALSE	FALSE
KSSlide167.png	KS	https://www.semanticscholar.org/paper/Clinical-Heterogeneity-of-Kabuki-Syndrome%3A-study-of-Serbati-Nassereddine/e43146d732e866cb043c46cff7be38f2fdcc08d8	FALSE	FALSE
KSSlide168.png	KS	https://www.semanticscholar.org/paper/Clinical-Heterogeneity-of-Kabuki-Syndrome%3A-study-of-Serbati-Nassereddine/e43146d732e866cb043c46cff7be38f2fdcc08d8	FALSE	FALSE
KSSlide169.png	KS	https://onlinelibrary.wiley.com/doi/10.1002/ajmg.a.36072	FALSE	FALSE
KSSlide170.png	KS	https://onlinelibrary.wiley.com/doi/10.1002/ajmg.a.36072	FALSE	FALSE
KSSlide171.png	KS	https://onlinelibrary.wiley.com/doi/10.1002/ajmg.a.36072	FALSE	FALSE
KSSlide172.png	KS	https://onlinelibrary.wiley.com/doi/10.1002/ajmg.a.36072	FALSE	FALSE
KSSlide173.png	KS	https://onlinelibrary.wiley.com/doi/10.1002/ajmg.a.36072	FALSE	FALSE
KSSlide174.png	KS	https://onlinelibrary.wiley.com/doi/10.1002/ajmg.a.36072	FALSE	FALSE
KSSlide175.png	KS	https://onlinelibrary.wiley.com/doi/10.1002/ajmg.a.36072	FALSE	FALSE
KSSlide176.png	KS	https://onlinelibrary.wiley.com/doi/10.1002/ajmg.a.36072	FALSE	FALSE
KSSlide177.png	KS	https://onlinelibrary.wiley.com/doi/10.1002/ajmg.a.36072	FALSE	FALSE
KSSlide178.png	KS	https://onlinelibrary.wiley.com/doi/10.1002/ajmg.a.36072	FALSE	FALSE
KSSlide179.png	KS	https://onlinelibrary.wiley.com/doi/10.1002/ajmg.a.36072	FALSE	FALSE
KSSlide180.png	KS	https://onlinelibrary.wiley.com/doi/10.1002/ajmg.a.36072	FALSE	FALSE
KSSlide181.png	KS	https://onlinelibrary.wiley.com/doi/10.1002/ajmg.a.36072	FALSE	FALSE
KSSlide182.png	KS	https://onlinelibrary.wiley.com/doi/10.1002/ajmg.a.36072	FALSE	FALSE
KSSlide183.png	KS	https://link.springer.com/article/10.1007/s00439-011-1004-y	FALSE	TRUE
KSSlide184.png	KS	https://link.springer.com/article/10.1007/s00439-011-1004-y	FALSE	FALSE
KSSlide185.png	KS	https://link.springer.com/article/10.1007/s00439-011-1004-y	FALSE	FALSE
KSSlide186.png	KS	https://link.springer.com/article/10.1007/s00439-011-1004-y	FALSE	FALSE
KSSlide187.png	KS	https://link.springer.com/article/10.1007/s00439-011-1004-y	FALSE	FALSE
KSSlide188.png	KS	https://link.springer.com/article/10.1007/s00439-011-1004-y	FALSE	FALSE
KSSlide189.png	KS	https://link.springer.com/article/10.1007/s00439-011-1004-y	FALSE	FALSE
KSSlide190.png	KS	https://link.springer.com/article/10.1007/s00439-011-1004-y	FALSE	FALSE
KSSlide191.png	KS	https://link.springer.com/article/10.1007/s00439-011-1004-y	FALSE	FALSE
KSSlide192.png	KS	https://link.springer.com/article/10.1007/s00439-011-1004-y	FALSE	FALSE
KSSlide193.png	KS	https://www.sciencedirect.com/science/article/pii/B9780124055469000121#f0015	FALSE	FALSE
KSSlide194.png	KS	https://adc.bmj.com/content/archdischild/100/2/158.full.pdf	FALSE	FALSE
KSSlide195.png	KS	https://adc.bmj.com/content/archdischild/100/2/158.full.pdf	FALSE	FALSE
KSSlide196.png	KS	https://adc.bmj.com/content/archdischild/100/2/158.full.pdf	FALSE	FALSE
KSSlide197.png	KS	https://www.jacionline.org/article/S0091-6749%2815%2900788-5/pdf	FALSE	FALSE
KSSlide198.png	KS	https://www.jacionline.org/article/S0091-6749%2815%2900788-5/pdf	FALSE	FALSE
KSSlide199.png	KS	https://www.jacionline.org/article/S0091-6749%2815%2900788-5/pdf	FALSE	FALSE
KSSlide200.png	KS	https://www.jacionline.org/article/S0091-6749%2815%2900788-5/pdf	FALSE	FALSE
KSSlide201.png	KS	https://www.jacionline.org/article/S0091-6749%2815%2900788-5/pdf	FALSE	FALSE
KSSlide202.png	KS	https://www.jacionline.org/article/S0091-6749%2815%2900788-5/pdf	FALSE	FALSE
KSSlide203.png	KS	https://www.jacionline.org/article/S0091-6749%2815%2900788-5/pdf	FALSE	FALSE
KSSlide204.png	KS	https://www.jacionline.org/article/S0091-6749%2815%2900788-5/pdf	FALSE	FALSE
KSSlide205.png	KS	https://www.jacionline.org/article/S0091-6749%2815%2900788-5/pdf	FALSE	FALSE
KSSlide206.png	KS	https://link.springer.com/article/10.1007/s10803-007-0433-x	FALSE	FALSE
KSSlide207.png	KS	https://www.brainanddevelopment.com/article/S0387-7604%2806%2900244-0/fulltext	FALSE	FALSE
KSSlide208.png	KS	https://ern-ithaca.eu/wp-content/uploads/2020/12/Adam_Kabuki_review_ClinGenet2005.pdf	FALSE	FALSE
KSSlide209.png	KS	https://ern-ithaca.eu/wp-content/uploads/2020/12/Adam_Kabuki_review_ClinGenet2005.pdf	FALSE	FALSE
KSSlide210.png	KS	https://www.researchgate.net/profile/Vanessa-Hill-5/publication/26786023/figure/fig9/AS:601693884542997@1520466409457/Child-who-has-Kabuki-syndrome-Note-epicanthal-folds-eversion-of-lateral-half-of_Q640.jpg	TRUE	FALSE
KSSlide211.png	KS	https://www.semanticscholar.org/paper/Orthodontic-Treatment-of-a-Kabuki-Syndrome-Patient-Cudzi%C5%82o-Czochrowska/653b2d93624c88dc5f1df7ab76d9df2826543005	FALSE	FALSE
KSSlide212.png	KS	https://www.nature.com/articles/s41431-017-0023-0	FALSE	FALSE
KSSlide213.png	KS	https://www.nature.com/articles/s41431-017-0023-0	FALSE	FALSE
KSSlide214.png	KS	https://www.indianpediatrics.net/july2003/july-680.htm	FALSE	FALSE
KSSlide215.png	KS	https://pjohns.pso-hns.org/index.php/pjohns/article/view/597/1171#toc	FALSE	FALSE
KSSlide216.png	KS	https://d3i71xaburhd42.cloudfront.net/9988e2b3dab95e8e03b828d550230ee2ac37a16f/2-Figure1-1.png	FALSE	FALSE
KSSlide217.png	KS	http://ejournal-tnmgrmu.ac.in/index.php/medicine/article/view/19100	FALSE	FALSE
KSSlide218.png	KS	https://www.sciencedirect.com/science/article/pii/S2212555814001045#fig0005	FALSE	FALSE
KSSlide219.png	KS	https://www.sciencedirect.com/science/article/pii/S111086301500124X#f0005	FALSE	FALSE
KSSlide220.png	KS	https://link.springer.com/chapter/10.1007/978-3-030-02961-6_4	FALSE	FALSE
KSSlide221.png	KS	https://www.scielo.br/j/bdj/a/TTD7mmjRzB7Gn8t7CgJcCzB/?lang=en#	FALSE	FALSE
KSSlide222.png	KS	https://onlinelibrary.wiley.com/doi/full/10.1002/ajmg.a.20375	FALSE	FALSE
KSSlide223.png	KS	https://onlinelibrary.wiley.com/doi/full/10.1002/ajmg.a.20375	FALSE	FALSE
KSSlide224.png	KS	https://www.sciencedirect.com/science/article/pii/S1672293014000063#fig4	FALSE	FALSE
KSSlide225.png	KS	https://eprints.whiterose.ac.uk/155068/14/s41436-019-0743-3.pdf	FALSE	FALSE
KSSlide226.png	KS	https://www.sciencedirect.com/science/article/pii/S0887899499000302#FIG1	FALSE	FALSE
KSSlide227.png	KS	https://www.pedneur.com/article/S0887-8994%2805%2900692-2/fulltext	FALSE	FALSE
KSSlide228.png	KS	https://neurologia-dziecieca.pl/neurologia_56-57-61.pdf	FALSE	FALSE
KSSlide229.png	KS	https://onlinelibrary.wiley.com/doi/10.1046/j.1399-0004.2003.00189.x	FALSE	FALSE
KSSlide230.png	KS	https://onlinelibrary.wiley.com/doi/10.1046/j.1399-0004.2003.00189.x	FALSE	FALSE
KSSlide231.png	KS	https://ojrd.biomedcentral.com/articles/10.1186/1750-1172-6-38	FALSE	TRUE
KSSlide232.png	KS	https://ojrd.biomedcentral.com/articles/10.1186/1750-1172-6-38	FALSE	FALSE
KSSlide233.png	KS	https://ojrd.biomedcentral.com/articles/10.1186/1750-1172-6-38	FALSE	FALSE
KSSlide234.png	KS	https://ojrd.biomedcentral.com/articles/10.1186/1750-1172-6-38	FALSE	FALSE
KSSlide235.png	KS	https://ojrd.biomedcentral.com/articles/10.1186/1750-1172-6-38	FALSE	FALSE
KSSlide236.png	KS	https://ojrd.biomedcentral.com/articles/10.1186/1750-1172-6-38	FALSE	FALSE
KSSlide237.png	KS	https://ojrd.biomedcentral.com/articles/10.1186/1750-1172-6-38	FALSE	FALSE
KSSlide238.png	KS	https://ojrd.biomedcentral.com/articles/10.1186/1750-1172-6-38	FALSE	FALSE
KSSlide239.png	KS	http://www.fiestaespecial.com/2020-royal-court.html	FALSE	FALSE
KSSlide240.png	KS	https://www.kennedykrieger.org/sites/default/files/library/documents/patient-care/conditions/kabuki-syndrome/kabuki-syndrome-services-at-kennedy-krieger-institute-7-7-17_0.pdf	FALSE	FALSE
KSSlide241.png	KS	https://www.nature.com/articles/ng.646	FALSE	FALSE
KSSlide242.png	KS	https://www.nature.com/articles/ng.646	FALSE	FALSE
KSSlide243.png	KS	https://www.nature.com/articles/ng.646	FALSE	FALSE
KSSlide244.png	KS	https://www.nature.com/articles/ng.646	FALSE	FALSE
KSSlide245.png	KS	https://www.nature.com/articles/ng.646	FALSE	FALSE
KSSlide246.png	KS	https://www.nature.com/articles/ng.646	FALSE	FALSE
KSSlide247.png	KS	https://www.nature.com/articles/ng.646	FALSE	FALSE
KSSlide248.png	KS	https://www.nature.com/articles/ng.646	FALSE	FALSE
NSSlide2.png	NS	https://medlineplus.gov/genetics/condition/noonan-syndrome/	FALSE	FALSE
NSSlide3.png	NS	https://www.researchgate.net/figure/A-boy-with-Noonan-syndrome-caused-by-a-PTPN11-mutation-Note-a-bilateral-downslant-of-the_fig1_292077095	FALSE	FALSE
NSSlide4.png	NS	https://www.ncbi.nlm.nih.gov/pmc/articles/PMC3232501/	FALSE	FALSE
NSSlide5.png	NS	https://www.ncbi.nlm.nih.gov/pmc/articles/PMC3232501/	FALSE	FALSE
NSSlide7.png	NS	https://www.sciencedirect.com/science/article/pii/S1010518220300196	FALSE	FALSE
NSSlide8.png	NS	https://www.sciencedirect.com/science/article/pii/S1010518220300196	TRUE	FALSE
NSSlide9.png	NS	https://turnto10.com/features/health-landing-page/health-check-4-year-old-girls-battle-against-noonan-syndrome	FALSE	FALSE
NSSlide10.png	NS	https://www.chop.edu/stories/reversing-severe-lymphatic-disorder-caused-noonan-syndrome-maria-s-story	FALSE	FALSE
NSSlide11.png	NS	https://www.internationaljournalofcardiology.com/article/S0167-5273(15)00499-4/fulltext	FALSE	FALSE
NSSlide12.png	NS	https://www.internationaljournalofcardiology.com/article/S0167-5273(15)00499-4/fulltext	FALSE	FALSE
NSSlide13.png	NS	https://nationalpost.com/health/montreal-doctors-hail-mary-treatment-could-save-babies-lives-from-most-common-of-all-rare-diseases	FALSE	FALSE
NSSlide14.png	NS	https://www.fdna.com/blog/drews-journey-noonan-story/	FALSE	FALSE
NSSlide15.png	NS	https://mddigitastv.com/noonan-syndrome/	FALSE	FALSE
NSSlide16.png	NS	https://www.rhnet.org/Page/15407	FALSE	FALSE
NSSlide17.png	NS	https://www.rhnet.org/Page/15407	FALSE	FALSE
NSSlide18.png	NS	https://casereports.bmj.com/content/2018/bcr-2017-224115	FALSE	FALSE
NSSlide19.png	NS	https://www.jpeds.com/article/s0022-3476(17)30292-5/fulltext	FALSE	FALSE
NSSlide20.png	NS	https://www.dailytelegraph.com.au/subscribe/news/1/?sourceCode=DTWEB_WRE170_a_GGL&dest=https%3A%2F%2Fwww.dailytelegraph.com.au%2Fnewslocal%2Fnorthern-district-times%2Fnoonan-syndrome-sian-edwards-reveals-how-she-found-out-her-baby-had-an-incurable-genetic-disorder%2Fnews-story%2F34e22c1bb535b9975c2938f1b7c8be35&memtype=anonymous&mode=premium&v21=dynamic-warm-test-score&V21spcbehaviour=append	FALSE	FALSE
NSSlide21.png	NS	https://www.heraldopenaccess.us/openaccess/a-rare-mutation-in-noonan-syndrome	FALSE	FALSE
NSSlide22.png	NS	https://www.semanticscholar.org/paper/Noonan-Syndrome%3A-Clinical-Features%2C-Diagnosis%2C-and-Romano-Allanson/925a7045be88f743ffd2e9740b3e70bfe0c2466b	FALSE	FALSE
NSSlide23.png	NS	https://www.semanticscholar.org/paper/Noonan-Syndrome%3A-Clinical-Features%2C-Diagnosis%2C-and-Romano-Allanson/925a7045be88f743ffd2e9740b3e70bfe0c2466b	TRUE	FALSE
NSSlide24.png	NS	https://www.semanticscholar.org/paper/Noonan-Syndrome%3A-Clinical-Features%2C-Diagnosis%2C-and-Romano-Allanson/925a7045be88f743ffd2e9740b3e70bfe0c2466b	FALSE	FALSE
NSSlide25.png	NS	https://www.noonansyndrome.org.uk/portfolio/olivia-gordon/	FALSE	FALSE
NSSlide26.png	NS	https://www.lovewhatmatters.com/ive-never-seen-a-baby-look-like-this-his-chubby-body-was-so-red-feet-purple-we-walked-out-shell-shocked-baby-born-with-leukemia-noonan-syndrome-each/	FALSE	FALSE
NSSlide27.png	NS	https://obgynkey.com/noonan-syndrome/	FALSE	FALSE
NSSlide28.png	NS	https://bmcmedgenomics.biomedcentral.com/articles/10.1186/s12920-017-0298-6	FALSE	FALSE
NSSlide30.png	NS	https://bmcmedgenomics.biomedcentral.com/articles/10.1186/s12920-017-0298-6	FALSE	FALSE
NSSlide31.png	NS	https://bmcmedgenomics.biomedcentral.com/articles/10.1186/s12920-017-0298-6	FALSE	FALSE
NSSlide32.png	NS	https://disorders.eyes.arizona.edu/disorders/noonan-syndrome	FALSE	FALSE
NSSlide33.png	NS	http://annystribe.blogspot.com/2013/08/the-abcs-of-living-with-my-noonan.html	FALSE	FALSE
NSSlide34.png	NS	https://tribune.net.ph/index.php/2018/10/29/extra-normie/	FALSE	FALSE
NSSlide35.png	NS	https://www.scielo.br/j/rcefac/a/drFjNhhXT3QLxr8hrq9rk3w/?lang=en#	FALSE	FALSE
NSSlide36.png	NS	https://link.springer.com/content/pdf/10.1007%2F978-1-4614-1037-9_180.pdf	FALSE	FALSE
NSSlide37.png	NS	https://link.springer.com/content/pdf/10.1007%2F978-1-4614-1037-9_180.pdf	FALSE	FALSE
NSSlide38.png	NS	https://onlinelibrary.wiley.com/doi/pdf/10.1002/ajmg.a.33518	FALSE	FALSE
NSSlide39.png	NS	https://onlinelibrary.wiley.com/doi/pdf/10.1002/ajmg.a.33518	FALSE	FALSE
NSSlide40.png	NS	https://onlinelibrary.wiley.com/doi/pdf/10.1002/ajmg.a.33518	FALSE	FALSE
NSSlide41.png	NS	https://onlinelibrary.wiley.com/doi/pdf/10.1002/ajmg.a.33518	FALSE	FALSE
NSSlide42.png	NS	https://onlinelibrary.wiley.com/doi/pdf/10.1002/ajmg.a.33518	FALSE	TRUE
NSSlide43.png	NS	https://onlinelibrary.wiley.com/doi/pdf/10.1002/ajmg.a.33518	FALSE	FALSE
NSSlide44.png	NS	https://onlinelibrary.wiley.com/doi/pdf/10.1002/ajmg.a.33518	FALSE	FALSE
NSSlide45.png	NS	https://onlinelibrary.wiley.com/doi/pdf/10.1002/ajmg.a.33518	FALSE	FALSE
NSSlide46.png	NS	https://onlinelibrary.wiley.com/doi/pdf/10.1002/ajmg.a.33518	FALSE	FALSE
NSSlide47.png	NS	https://onlinelibrary.wiley.com/doi/pdf/10.1002/ajmg.a.33518	FALSE	FALSE
NSSlide48.png	NS	https://onlinelibrary.wiley.com/doi/pdf/10.1002/ajmg.a.33518	FALSE	FALSE
NSSlide49.png	NS	https://onlinelibrary.wiley.com/doi/pdf/10.1002/ajmg.a.33518	FALSE	FALSE
NSSlide50.png	NS	https://onlinelibrary.wiley.com/doi/pdf/10.1002/ajmg.a.33518	FALSE	FALSE
NSSlide51.png	NS	https://onlinelibrary.wiley.com/doi/pdf/10.1002/ajmg.a.33518	FALSE	FALSE
NSSlide52.png	NS	https://onlinelibrary.wiley.com/doi/pdf/10.1002/ajmg.a.33518	FALSE	FALSE
NSSlide53.png	NS	https://onlinelibrary.wiley.com/doi/pdf/10.1002/ajmg.a.33518	FALSE	FALSE
NSSlide54.png	NS	https://onlinelibrary.wiley.com/doi/pdf/10.1002/ajmg.a.33518	FALSE	FALSE
NSSlide55.png	NS	https://onlinelibrary.wiley.com/doi/pdf/10.1002/ajmg.a.33518	FALSE	FALSE
NSSlide56.png	NS	https://onlinelibrary.wiley.com/doi/pdf/10.1002/ajmg.a.33518	FALSE	FALSE
NSSlide57.png	NS	https://onlinelibrary.wiley.com/doi/pdf/10.1002/ajmg.a.33518	FALSE	FALSE
NSSlide58.png	NS	https://onlinelibrary.wiley.com/doi/pdf/10.1002/ajmg.a.33518	FALSE	FALSE
NSSlide59.png	NS	https://onlinelibrary.wiley.com/doi/pdf/10.1002/ajmg.a.33518	FALSE	FALSE
NSSlide60.png	NS	https://onlinelibrary.wiley.com/doi/pdf/10.1002/ajmg.a.33518	FALSE	TRUE
NSSlide61.png	NS	https://onlinelibrary.wiley.com/doi/pdf/10.1002/ajmg.a.33518	FALSE	TRUE
NSSlide62.png	NS	https://onlinelibrary.wiley.com/doi/pdf/10.1002/ajmg.a.33518	FALSE	TRUE
NSSlide63.png	NS	https://onlinelibrary.wiley.com/doi/pdf/10.1002/ajmg.a.33518	FALSE	FALSE
NSSlide64.png	NS	https://onlinelibrary.wiley.com/doi/pdf/10.1002/ajmg.a.33518	FALSE	FALSE
NSSlide65.png	NS	https://onlinelibrary.wiley.com/doi/pdf/10.1002/ajmg.a.33518	FALSE	FALSE
NSSlide66.png	NS	https://onlinelibrary.wiley.com/doi/pdf/10.1002/ajmg.a.33518	FALSE	FALSE
NSSlide67.png	NS	https://onlinelibrary.wiley.com/doi/pdf/10.1002/ajmg.a.33518	FALSE	FALSE
NSSlide68.png	NS	https://onlinelibrary.wiley.com/doi/pdf/10.1002/ajmg.a.33518	FALSE	FALSE
NSSlide69.png	NS	https://bestpractice.bmj.com/topics/en-us/1193	FALSE	FALSE
NSSlide70.png	NS	https://bmcmedgenet.biomedcentral.com/articles/10.1186/s12881-020-0986-5	FALSE	FALSE
NSSlide71.png	NS	https://bmcmedgenet.biomedcentral.com/articles/10.1186/s12881-020-0986-5	FALSE	FALSE
NSSlide72.png	NS	https://bmcmedgenet.biomedcentral.com/articles/10.1186/s12881-020-0986-5	FALSE	FALSE
NSSlide73.png	NS	https://www.researchgate.net/figure/Faces-of-infants-with-RASopathies-The-panels-show-representative-facial-features_fig1_51904762	FALSE	FALSE
NSSlide74.png	NS	http://atlasgeneticsoncology.org/Kprones/NoonanID10085.html	FALSE	FALSE
NSSlide75.png	NS	https://www.sciencedirect.com/science/article/pii/S1769721206000826	FALSE	FALSE
NSSlide76.png	NS	https://www.sciencedirect.com/science/article/pii/S1769721206000826	FALSE	FALSE
NSSlide77.png	NS	https://www.sciencedirect.com/science/article/pii/S1769721206000826	FALSE	FALSE
NSSlide78.png	NS	https://www.sciencedirect.com/science/article/pii/S1769721206000826	FALSE	FALSE
NSSlide79.png	NS	nature.com/articles/gim2017249?proof=t	FALSE	FALSE
NSSlide80.png	NS	nature.com/articles/gim2017249?proof=t	FALSE	FALSE
NSSlide81.png	NS	nature.com/articles/gim2017249?proof=t	FALSE	FALSE
NSSlide82.png	NS	nature.com/articles/gim2017249?proof=t	FALSE	FALSE
NSSlide83.png	NS	nature.com/articles/gim2017249?proof=t	FALSE	FALSE
NSSlide84.png	NS	nature.com/articles/gim2017249?proof=t	FALSE	FALSE
NSSlide85.png	NS	nature.com/articles/gim2017249?proof=t	FALSE	FALSE
NSSlide86.png	NS	nature.com/articles/gim2017249?proof=t	FALSE	FALSE
NSSlide87.png	NS	nature.com/articles/gim2017249?proof=t	FALSE	FALSE
NSSlide88.png	NS	nature.com/articles/gim2017249?proof=t	FALSE	FALSE
NSSlide89.png	NS	https://www.nature.com/articles/gim201632/figures/2	FALSE	FALSE
NSSlide90.png	NS	https://www.nature.com/articles/gim201632/figures/2	FALSE	FALSE
NSSlide91.png	NS	https://www.nature.com/articles/gim201632/figures/2	FALSE	FALSE
NSSlide92.png	NS	https://www.nature.com/articles/gim201632/figures/2	FALSE	FALSE
NSSlide93.png	NS	https://www.nature.com/articles/gim201632/figures/2	FALSE	FALSE
NSSlide94.png	NS	https://www.nature.com/articles/gim201632/figures/2	FALSE	FALSE
NSSlide95.png	NS	https://www.nature.com/articles/gim201632/figures/2	FALSE	FALSE
NSSlide97.png	NS	https://www.nature.com/articles/gim201632/figures/2	FALSE	FALSE
NSSlide98.png	NS	https://www.nature.com/articles/gim201632/figures/2	FALSE	FALSE
NSSlide99.png	NS	https://www.nature.com/articles/gim201632/figures/2	FALSE	FALSE
NSSlide100.png	NS	https://www.nature.com/articles/gim201632/figures/2	FALSE	FALSE
NSSlide101.png	NS	https://www.nature.com/articles/gim201632/figures/2	FALSE	FALSE
NSSlide102.png	NS	https://www.nature.com/articles/gim201632/figures/2	FALSE	FALSE
NSSlide103.png	NS	https://www.nature.com/articles/gim201632/figures/2	FALSE	FALSE
NSSlide104.png	NS	https://www.nature.com/articles/gim201632/figures/2	FALSE	FALSE
NSSlide105.png	NS	https://www.nature.com/articles/gim201632/figures/2	FALSE	FALSE
NSSlide106.png	NS	https://www.nature.com/articles/gim201632/figures/2	FALSE	FALSE
NSSlide107.png	NS	https://www.nature.com/articles/gim201632/figures/2	FALSE	FALSE
NSSlide108.png	NS	https://www.nature.com/articles/gim201632/figures/2	FALSE	FALSE
NSSlide109.png	NS	https://www.nature.com/articles/gim201632/figures/2	FALSE	FALSE
NSSlide110.png	NS	https://www.nature.com/articles/gim201632/figures/2	FALSE	FALSE
NSSlide111.png	NS	https://www.nature.com/articles/gim201632/figures/2	FALSE	FALSE
NSSlide112.png	NS	https://www.nature.com/articles/gim201632/figures/2	FALSE	FALSE
NSSlide113.png	NS	https://www.nature.com/articles/gim201632/figures/2	FALSE	FALSE
NSSlide114.png	NS	https://www.nature.com/articles/gim201632/figures/2	FALSE	FALSE
NSSlide115.png	NS	https://kleinlab.ucsf.edu/sites/kleinlab.ucsf.edu/files/cao_et_al-2017-orthodontics_amp_craniofacial_research.pdf	FALSE	TRUE
NSSlide116.png	NS	https://kleinlab.ucsf.edu/sites/kleinlab.ucsf.edu/files/cao_et_al-2017-orthodontics_amp_craniofacial_research.pdf	FALSE	FALSE
NSSlide117.png	NS	https://ern-ithaca.eu/wp-content/uploads/2020/12/Vegunta_Noonan_pain_AJMG2015.pdf	FALSE	FALSE
NSSlide118.png	NS	https://www.archivesofmedicalscience.com/Noonan-syndrome-a-new-survey,53580,0,2.html	FALSE	FALSE
NSSlide119.png	NS	https://jmg.bmj.com/content/45/11/695	FALSE	FALSE
NSSlide120.png	NS	http://www.scijourner.org/2015/05/05/noonan-syndrome/	FALSE	FALSE
NSSlide121.png	NS	https://onlinelibrary.wiley.com/doi/10.1111/j.1440-1754.2010.01970.x	FALSE	FALSE
NSSlide122.png	NS	https://onlinelibrary.wiley.com/doi/10.1111/j.1440-1754.2010.01970.x	FALSE	TRUE
NSSlide123.png	NS	https://link.springer.com/article/10.1007/s12055-021-01287-x	FALSE	FALSE
NSSlide124.png	NS	https://www.frontiersin.org/articles/10.3389/fgene.2019.00333/full	FALSE	TRUE
NSSlide125.png	NS	https://www.semanticscholar.org/paper/Patients-With-Noonan-Syndrome-Phenotype%3A-Spectrum-Nshuti-Hategekimana/859ce7909c8fd901970f31dfec208716a19f8867	FALSE	FALSE
NSSlide126.png	NS	https://www.semanticscholar.org/paper/Patients-With-Noonan-Syndrome-Phenotype%3A-Spectrum-Nshuti-Hategekimana/859ce7909c8fd901970f31dfec208716a19f8867	FALSE	FALSE
NSSlide127.png	NS	https://www.indianpediatrics.net/jan2021/jan-30-33.htm	FALSE	FALSE
NSSlide128.png	NS	https://www.indianpediatrics.net/jan2021/jan-30-33.htm	FALSE	FALSE
NSSlide129.png	NS	https://www.indianpediatrics.net/jan2021/jan-30-33.htm	FALSE	FALSE
NSSlide130.png	NS	https://bmcmedgenet.biomedcentral.com/articles/10.1186/s12881-020-0986-5#Fig2	FALSE	FALSE
NSSlide131.png	NS	https://bmcmedgenet.biomedcentral.com/articles/10.1186/s12881-020-0986-5#Fig2	FALSE	FALSE
NSSlide132.png	NS	https://bmcmedgenet.biomedcentral.com/articles/10.1186/s12881-020-0986-5#Fig2	TRUE	FALSE
NSSlide133.png	NS	https://bmcmedgenet.biomedcentral.com/articles/10.1186/s12881-020-0986-5#Fig2	FALSE	FALSE
NSSlide134.png	NS	https://bmcmedgenet.biomedcentral.com/articles/10.1186/s12881-020-0986-5#Fig2	FALSE	FALSE
NSSlide135.png	NS	https://bmcmedgenet.biomedcentral.com/articles/10.1186/s12881-020-0986-5#Fig2	FALSE	FALSE
NSSlide136.png	NS	https://bmcmedgenet.biomedcentral.com/articles/10.1186/s12881-020-0986-5#Fig2	FALSE	FALSE
NSSlide137.png	NS	https://bmcmedgenet.biomedcentral.com/articles/10.1186/s12881-020-0986-5#Fig2	FALSE	TRUE
NSSlide138.png	NS	https://bmcmedgenet.biomedcentral.com/articles/10.1186/s12881-020-0986-5#Fig2	FALSE	FALSE
NSSlide139.png	NS	https://bmcmedgenet.biomedcentral.com/articles/10.1186/s12881-020-0986-5#Fig2	FALSE	FALSE
NSSlide140.png	NS	https://bmcmedgenet.biomedcentral.com/articles/10.1186/s12881-020-0986-5#Fig2	FALSE	FALSE
NSSlide141.png	NS	https://link.springer.com/article/10.1007/s11825-010-0208-1#Fig2	FALSE	FALSE
NSSlide142.png	NS	https://link.springer.com/article/10.1007/s11825-010-0208-1#Fig2	FALSE	FALSE
NSSlide143.png	NS	https://europepmc.org/articles/PMC1820751/bin/109_2006_135_Fig2_HTML.jpg	FALSE	FALSE
NSSlide144.png	NS	https://www.sciencedirect.com/science/article/pii/B9780128153482000098#f0010	FALSE	FALSE
NSSlide145.png	NS	https://www.semanticscholar.org/paper/A-severe-clinical-phenotype-of-Noonan-syndrome-with-Jaouadi-Chehida/bcc05cef070f9c53ed014d30d78e9c97b01af89c	FALSE	FALSE
NSSlide146.png	NS	https://www.nature.com/articles/jhg2013118/figures/1	FALSE	FALSE
NSSlide147.png	NS	https://onlinelibrary.wiley.com/doi/10.1111/ced.13329	FALSE	FALSE
NSSlide148.png	NS	https://jmg.bmj.com/content/52/6/413	FALSE	FALSE
NSSlide149.png	NS	https://jmg.bmj.com/content/52/6/413	FALSE	FALSE
NSSlide150.png	NS	https://jmg.bmj.com/content/52/6/413	FALSE	FALSE
NSSlide151.png	NS	https://jmg.bmj.com/content/52/6/413	FALSE	FALSE
NSSlide152.png	NS	Noonanhttps://www.sciencedirect.com/science/article/pii/S014067361261023X?via%3Dihub	FALSE	FALSE
NSSlide153.png	NS	Noonanhttps://www.sciencedirect.com/science/article/pii/S014067361261023X?via%3Dihub	FALSE	FALSE
NSSlide154.png	NS	https://www.indianpediatrics.net/aug2017/638.pdf	FALSE	FALSE
NSSlide155.png	NS	https://onlinelibrary.wiley.com/doi/full/10.1002/ajmg.a.61445	FALSE	FALSE
NSSlide156.png	NS	https://www.sciencedirect.com/science/article/pii/S014067361261023X?via%3Dihub	FALSE	FALSE
NSSlide157.png	NS	https://link.springer.com/article/10.1007%2Fs00431-008-0858-z	FALSE	FALSE
NSSlide158.png	NS	https://www.indianpediatrics.net/aug2017/638.pdf	FALSE	FALSE
NSSlide159.png	NS	https://www.sciencedirect.com/science/article/pii/S0002929713002346?via%3Dihub	FALSE	FALSE
NSSlide160.png	NS	https://onlinelibrary.wiley.com/doi/10.1002/ajmg.a.38362	FALSE	FALSE
NSSlide161.png	NS	https://onlinelibrary.wiley.com/doi/10.1002/ajmg.a.38362	FALSE	FALSE
NSSlide162.png	NS	https://onlinelibrary.wiley.com/doi/10.1002/ajmg.a.38362	FALSE	FALSE
NSSlide163.png	NS	https://onlinelibrary.wiley.com/doi/10.1002/ajmg.a.38362	FALSE	FALSE
NSSlide164.png	NS	https://onlinelibrary.wiley.com/doi/10.1002/ajmg.a.38362	FALSE	FALSE
NSSlide165.png	NS	https://onlinelibrary.wiley.com/doi/10.1002/ajmg.a.38362	FALSE	FALSE
NSSlide166.png	NS	https://onlinelibrary.wiley.com/doi/10.1002/ajmg.a.38362	FALSE	FALSE
NSSlide167.png	NS	https://onlinelibrary.wiley.com/doi/10.1002/ajmg.a.38362	FALSE	FALSE
NSSlide168.png	NS	https://onlinelibrary.wiley.com/doi/10.1002/ajmg.a.38362	FALSE	FALSE
NSSlide169.png	NS	https://onlinelibrary.wiley.com/doi/10.1002/ajmg.a.38362	FALSE	FALSE
NSSlide170.png	NS	https://onlinelibrary.wiley.com/doi/10.1002/ajmg.a.38362	TRUE	FALSE
NSSlide171.png	NS	https://onlinelibrary.wiley.com/doi/10.1002/ajmg.a.38362	FALSE	FALSE
NSSlide172.png	NS	https://onlinelibrary.wiley.com/doi/10.1002/ajmg.a.38362	FALSE	FALSE
NSSlide173.png	NS	https://onlinelibrary.wiley.com/doi/10.1002/ajmg.a.38362	FALSE	FALSE
NSSlide174.png	NS	https://onlinelibrary.wiley.com/doi/10.1002/ajmg.a.38362	FALSE	FALSE
NSSlide175.png	NS	https://onlinelibrary.wiley.com/doi/10.1002/ajmg.a.38362	FALSE	FALSE
NSSlide176.png	NS	https://onlinelibrary.wiley.com/doi/10.1002/ajmg.a.38362	FALSE	FALSE
NSSlide177.png	NS	https://onlinelibrary.wiley.com/doi/10.1002/ajmg.a.38362	FALSE	FALSE
NSSlide178.png	NS	https://onlinelibrary.wiley.com/doi/10.1002/ajmg.a.38362	FALSE	FALSE
NSSlide179.png	NS	https://onlinelibrary.wiley.com/doi/10.1002/ajmg.a.38362	FALSE	FALSE
NSSlide180.png	NS	https://onlinelibrary.wiley.com/doi/10.1002/ajmg.a.38362	FALSE	FALSE
NSSlide181.png	NS	https://onlinelibrary.wiley.com/doi/10.1002/ajmg.a.38362	FALSE	FALSE
NSSlide182.png	NS	https://onlinelibrary.wiley.com/doi/10.1002/ajmg.a.38362	FALSE	FALSE
NSSlide183.png	NS	https://onlinelibrary.wiley.com/doi/10.1002/ajmg.a.38362	FALSE	FALSE
NSSlide184.png	NS	https://onlinelibrary.wiley.com/doi/10.1002/ajmg.a.38362	FALSE	FALSE
NSSlide185.png	NS	https://onlinelibrary.wiley.com/doi/10.1002/ajmg.a.38362	FALSE	TRUE
NSSlide186.png	NS	https://onlinelibrary.wiley.com/doi/10.1002/ajmg.a.38362	FALSE	FALSE
NSSlide187.png	NS	https://onlinelibrary.wiley.com/doi/10.1002/ajmg.a.38362	FALSE	FALSE
NSSlide188.png	NS	https://onlinelibrary.wiley.com/doi/10.1002/ajmg.a.38362	FALSE	FALSE
NSSlide189.png	NS	https://onlinelibrary.wiley.com/doi/10.1002/ajmg.a.38362	FALSE	FALSE
NSSlide190.png	NS	https://onlinelibrary.wiley.com/doi/10.1002/ajmg.a.38362	FALSE	FALSE
NSSlide191.png	NS	https://onlinelibrary.wiley.com/doi/10.1002/ajmg.a.38362	FALSE	FALSE
NSSlide192.png	NS	https://onlinelibrary.wiley.com/doi/10.1002/ajmg.a.38362	FALSE	FALSE
NSSlide193.png	NS	https://onlinelibrary.wiley.com/doi/10.1002/ajmg.a.38362	FALSE	FALSE
NSSlide194.png	NS	https://onlinelibrary.wiley.com/doi/10.1002/ajmg.a.38362	FALSE	FALSE
NSSlide195.png	NS	https://onlinelibrary.wiley.com/doi/10.1002/ajmg.a.38362	FALSE	FALSE
NSSlide196.png	NS	https://onlinelibrary.wiley.com/doi/10.1002/ajmg.a.38362	FALSE	FALSE
NSSlide197.png	NS	https://onlinelibrary.wiley.com/doi/10.1002/ajmg.a.38362	FALSE	FALSE
NSSlide198.png	NS	https://onlinelibrary.wiley.com/doi/10.1002/ajmg.a.38362	FALSE	TRUE
NSSlide199.png	NS	https://onlinelibrary.wiley.com/doi/10.1002/ajmg.a.38362	FALSE	FALSE
NSSlide200.png	NS	https://onlinelibrary.wiley.com/doi/10.1002/ajmg.a.38362	FALSE	FALSE
NSSlide201.png	NS	https://onlinelibrary.wiley.com/doi/10.1002/ajmg.a.38362	FALSE	FALSE
NSSlide202.png	NS	https://onlinelibrary.wiley.com/doi/10.1002/ajmg.a.38362	FALSE	FALSE
NSSlide203.png	NS	https://onlinelibrary.wiley.com/doi/10.1002/ajmg.a.38362	FALSE	FALSE
NSSlide204.png	NS	https://onlinelibrary.wiley.com/doi/10.1002/ajmg.a.38362	FALSE	FALSE
NSSlide205.png	NS	https://onlinelibrary.wiley.com/doi/10.1002/ajmg.a.38362	FALSE	FALSE
NSSlide206.png	NS	https://onlinelibrary.wiley.com/doi/10.1002/ajmg.a.38362	FALSE	FALSE
NSSlide207.png	NS	https://onlinelibrary.wiley.com/doi/10.1002/ajmg.a.38362	FALSE	FALSE
NSSlide208.png	NS	https://onlinelibrary.wiley.com/doi/10.1002/ajmg.a.38362	FALSE	FALSE
NSSlide209.png	NS	https://onlinelibrary.wiley.com/doi/10.1002/ajmg.a.38362	FALSE	FALSE
NSSlide210.png	NS	https://onlinelibrary.wiley.com/doi/10.1002/ajmg.a.38362	FALSE	FALSE
NSSlide211.png	NS	https://onlinelibrary.wiley.com/doi/10.1002/ajmg.a.38362	FALSE	FALSE
NSSlide212.png	NS	https://onlinelibrary.wiley.com/doi/10.1002/ajmg.a.38362	FALSE	FALSE
NSSlide213.png	NS	https://onlinelibrary.wiley.com/doi/10.1002/ajmg.a.38362	TRUE	FALSE
NSSlide214.png	NS	https://onlinelibrary.wiley.com/doi/10.1002/ajmg.a.38362	FALSE	FALSE
NSSlide215.png	NS	https://onlinelibrary.wiley.com/doi/10.1002/ajmg.a.38362	FALSE	FALSE
NSSlide216.png	NS	https://onlinelibrary.wiley.com/doi/10.1002/ajmg.a.38362	FALSE	FALSE
NSSlide217.png	NS	https://onlinelibrary.wiley.com/doi/10.1002/ajmg.a.38362	FALSE	FALSE
NSSlide218.png	NS	https://onlinelibrary.wiley.com/doi/10.1002/ajmg.a.38362	FALSE	FALSE
NSSlide219.png	NS	https://onlinelibrary.wiley.com/doi/10.1002/ajmg.a.38362	FALSE	FALSE
NSSlide220.png	NS	https://onlinelibrary.wiley.com/doi/10.1002/ajmg.a.38362	FALSE	FALSE
NSSlide221.png	NS	https://onlinelibrary.wiley.com/doi/10.1002/ajmg.a.38362	FALSE	FALSE
NSSlide222.png	NS	https://onlinelibrary.wiley.com/doi/10.1002/ajmg.a.38362	FALSE	FALSE
NSSlide223.png	NS	https://onlinelibrary.wiley.com/doi/10.1002/ajmg.a.38362	FALSE	FALSE
NSSlide224.png	NS	https://onlinelibrary.wiley.com/doi/10.1002/ajmg.a.38362	FALSE	TRUE
NSSlide225.png	NS	https://onlinelibrary.wiley.com/doi/10.1002/ajmg.a.38362	FALSE	FALSE
NSSlide226.png	NS	https://onlinelibrary.wiley.com/doi/10.1002/ajmg.a.38362	FALSE	FALSE
NSSlide227.png	NS	https://onlinelibrary.wiley.com/doi/10.1002/ajmg.a.38362	FALSE	FALSE
NSSlide228.png	NS	https://onlinelibrary.wiley.com/doi/10.1002/ajmg.a.38362	FALSE	FALSE
NSSlide229.png	NS	https://onlinelibrary.wiley.com/doi/10.1002/ajmg.a.38362	FALSE	FALSE
NSSlide230.png	NS	https://onlinelibrary.wiley.com/doi/10.1002/ajmg.a.38362	FALSE	FALSE
NSSlide231.png	NS	https://onlinelibrary.wiley.com/doi/10.1002/ajmg.a.38362	FALSE	FALSE
NSSlide232.png	NS	https://onlinelibrary.wiley.com/doi/10.1002/ajmg.a.38362	FALSE	FALSE
NSSlide233.png	NS	https://onlinelibrary.wiley.com/doi/10.1002/ajmg.a.38362	FALSE	FALSE
NSSlide234.png	NS	https://onlinelibrary.wiley.com/doi/10.1002/ajmg.a.38362	FALSE	FALSE
NSSlide235.png	NS	https://onlinelibrary.wiley.com/doi/10.1002/ajmg.a.38362	FALSE	FALSE
NSSlide236.png	NS	https://onlinelibrary.wiley.com/doi/10.1002/ajmg.a.38362	FALSE	FALSE
NSSlide237.png	NS	https://onlinelibrary.wiley.com/doi/10.1002/ajmg.a.38362	FALSE	FALSE
NSSlide238.png	NS	https://onlinelibrary.wiley.com/doi/10.1002/ajmg.a.38362	FALSE	FALSE
NSSlide239.png	NS	https://onlinelibrary.wiley.com/doi/10.1002/ajmg.a.38362	FALSE	FALSE
NSSlide240.png	NS	https://onlinelibrary.wiley.com/doi/10.1002/ajmg.a.38362	FALSE	FALSE
NSSlide241.png	NS	https://onlinelibrary.wiley.com/doi/10.1002/ajmg.a.38362	FALSE	FALSE
NSSlide242.png	NS	https://onlinelibrary.wiley.com/doi/10.1002/ajmg.a.38362	FALSE	FALSE
NSSlide243.png	NS	https://onlinelibrary.wiley.com/doi/10.1002/ajmg.a.38362	FALSE	FALSE
NSSlide244.png	NS	https://onlinelibrary.wiley.com/doi/10.1002/ajmg.a.38362	FALSE	FALSE
NSSlide245.png	NS	https://onlinelibrary.wiley.com/doi/10.1002/ajmg.a.38362	FALSE	FALSE
NSSlide246.png	NS	https://onlinelibrary.wiley.com/doi/10.1002/ajmg.a.38362	FALSE	FALSE
NSSlide247.png	NS	https://onlinelibrary.wiley.com/doi/10.1002/ajmg.a.38362	FALSE	FALSE
NSSlide248.png	NS	https://onlinelibrary.wiley.com/doi/10.1002/ajmg.a.38362	FALSE	FALSE
NSSlide249.png	NS	https://onlinelibrary.wiley.com/doi/10.1002/ajmg.a.38362	FALSE	FALSE
NSSlide250.png	NS	https://onlinelibrary.wiley.com/doi/10.1002/ajmg.a.38362	FALSE	FALSE
NSSlide251.png	NS	https://onlinelibrary.wiley.com/doi/10.1002/ajmg.a.38362	FALSE	TRUE
NSSlide252.png	NS	https://onlinelibrary.wiley.com/doi/10.1002/ajmg.a.38362	FALSE	FALSE
NSSlide253.png	NS	https://onlinelibrary.wiley.com/doi/10.1002/ajmg.a.38362	FALSE	FALSE
NSSlide254.png	NS	https://onlinelibrary.wiley.com/doi/10.1002/ajmg.a.38362	FALSE	FALSE
NSSlide255.png	NS	https://onlinelibrary.wiley.com/doi/10.1002/ajmg.a.38362	FALSE	FALSE
NSSlide256.png	NS	https://onlinelibrary.wiley.com/doi/10.1002/ajmg.a.38362	FALSE	FALSE
NSSlide257.png	NS	https://onlinelibrary.wiley.com/doi/10.1002/ajmg.a.38362	FALSE	FALSE
NSSlide258.png	NS	https://onlinelibrary.wiley.com/doi/10.1002/ajmg.a.38362	FALSE	FALSE
NSSlide259.png	NS	https://onlinelibrary.wiley.com/doi/10.1002/ajmg.a.38362	FALSE	FALSE
NSSlide260.png	NS	https://onlinelibrary.wiley.com/doi/10.1002/ajmg.a.38362	FALSE	FALSE
NSSlide261.png	NS	https://onlinelibrary.wiley.com/doi/10.1002/ajmg.a.38362	FALSE	FALSE
NSSlide262.png	NS	https://onlinelibrary.wiley.com/doi/10.1002/ajmg.a.38362	FALSE	FALSE
NSSlide263.png	NS	https://onlinelibrary.wiley.com/doi/10.1002/ajmg.a.38362	FALSE	FALSE
NSSlide264.png	NS	https://onlinelibrary.wiley.com/doi/10.1002/ajmg.a.38362	FALSE	FALSE
NSSlide265.png	NS	https://onlinelibrary.wiley.com/doi/10.1002/ajmg.a.38362	FALSE	FALSE
NSSlide266.png	NS	https://onlinelibrary.wiley.com/doi/10.1002/ajmg.a.38362	FALSE	FALSE
NSSlide267.png	NS	https://onlinelibrary.wiley.com/doi/10.1002/ajmg.a.38362	FALSE	FALSE
NSSlide268.png	NS	https://onlinelibrary.wiley.com/doi/10.1002/ajmg.a.38362	FALSE	FALSE
NSSlide269.png	NS	https://onlinelibrary.wiley.com/doi/10.1002/ajmg.a.38362	FALSE	FALSE
NSSlide270.png	NS	https://onlinelibrary.wiley.com/doi/10.1002/ajmg.a.38362	FALSE	FALSE
NSSlide271.png	NS	https://onlinelibrary.wiley.com/doi/10.1002/ajmg.a.38362	FALSE	FALSE
NSSlide272.png	NS	https://onlinelibrary.wiley.com/doi/10.1002/ajmg.a.38362	FALSE	FALSE
NSSlide273.png	NS	https://onlinelibrary.wiley.com/doi/10.1002/ajmg.a.38362	FALSE	FALSE
NSSlide274.png	NS	https://onlinelibrary.wiley.com/doi/10.1002/ajmg.a.38362	FALSE	FALSE
NSSlide275.png	NS	https://onlinelibrary.wiley.com/doi/10.1002/ajmg.a.38362	FALSE	FALSE
NSSlide276.png	NS	https://onlinelibrary.wiley.com/doi/10.1002/ajmg.a.38362	FALSE	FALSE
NSSlide277.png	NS	https://onlinelibrary.wiley.com/doi/10.1002/ajmg.a.38362	FALSE	FALSE
NSSlide278.png	NS	https://onlinelibrary.wiley.com/doi/10.1002/ajmg.a.38362	FALSE	FALSE
NSSlide279.png	NS	https://onlinelibrary.wiley.com/doi/10.1002/ajmg.a.38362	FALSE	FALSE
NSSlide280.png	NS	https://healthjade.com/noonan-syndrome/	FALSE	FALSE
NSSlide281.png	NS	https://www.pinterest.com/pin/346566133800877189/	FALSE	FALSE
NSSlide282.png	NS	https://www.researchgate.net/figure/patient-presenting-with-Noonan-syndrome-phenotype-of-short-stature-hypertelorism_fig1_319597768	FALSE	FALSE
NSSlide283.png	NS	https://www.researchgate.net/figure/Two-unrelated-patients-with-Noonan-syndrome-were-observed-The-girl-had-widely-space_fig2_343818779	FALSE	FALSE
NSSlide284.png	NS	https://www.researchgate.net/figure/Two-unrelated-patients-with-Noonan-syndrome-were-observed-The-girl-had-widely-space_fig2_343818779	FALSE	FALSE
NSSlide285.png	NS	https://community.whattoexpect.com/forums/july-2016-babies/topic/noonan-syndrome-7.html	FALSE	FALSE
NSSlide286.png	NS	https://community.whattoexpect.com/forums/july-2016-babies/topic/noonan-syndrome-7.html	FALSE	FALSE
NSSlide287.png	NS	https://community.whattoexpect.com/forums/july-2016-babies/topic/noonan-syndrome-7.html	FALSE	FALSE
NSSlide288.png	NS	https://www.wbtv.com/2022/04/21/ezzy-labell-living-with-noonan-syndrome-is-happy-sweet-funny-8-month-old-boy/	FALSE	FALSE
NSSlide289.png	NS	https://onlinelibrary.wiley.com/doi/10.1111/j.1440-1754.2010.01970.x	FALSE	FALSE
NSSlide290.png	NS	https://noonansyndromez.weebly.com/	FALSE	FALSE
NSSlide291.png	NS	https://journals.healio.com/doi/abs/10.3928/0191-3913-19750201-10	FALSE	FALSE
NSSlide292.png	NS	https://www.pinterest.com/pin/643662971715508018/	FALSE	FALSE
NSSlide293.png	NS	https://www.semanticscholar.org/paper/Neonatal-Chylothorax-and-Dysmorphic-Phenotype%3A-A-Su%C3%A1rez-Cabezas-Benito/b3cc2aaa369c05f88943403da65b5ea69c4ef06d	FALSE	FALSE
NSSlide294.png	NS	https://www.sciencedirect.com/science/article/pii/S1058981305000330	FALSE	FALSE
NSSlide295.png	NS	https://www.sciencedirect.com/science/article/pii/S1058981305000330	FALSE	FALSE
NSSlide296.png	NS	https://www.sciencedirect.com/science/article/pii/S1058981305000330	FALSE	FALSE
NSSlide297.png	NS	https://www.medscape.org/viewarticle/563459	FALSE	FALSE
NSSlide298.png	NS	https://www.medscape.org/viewarticle/563459	FALSE	FALSE
NSSlide299.png	NS	https://www.kidspot.com.au/parenting/real-life/reader-stories/thousands-of-people-are-laughing-at-this-man-and-it-cut-me-to-the-core/news-story/e0f4fc6d4f0b70e3cb99128fdec5bda7	FALSE	FALSE
NSSlide300.png	NS	https://www.pinterest.com/pin/348114246166886925/	FALSE	FALSE
NSSlide301.png	NS	https://www.today.com/health/noonan-syndrome-experimental-treatment-seems-reverse-disorder-t201956	FALSE	FALSE
NSSlide302.png	NS	https://www.negenetics.org/gemss/conditions/noonan-syndrome	FALSE	FALSE
NSSlide303.png	NS	https://geneticsinwisconsin.wisc.edu/2017/05/20/genetics-care-close-to-home-noonan-syndrome/	FALSE	FALSE
NSSlide304.png	NS	https://www.nature.com/articles/ejhg2015273	FALSE	FALSE
NSSlide305.png	NS	https://www.nature.com/articles/ejhg2015273	FALSE	FALSE
NSSlide306.png	NS	https://www.nature.com/articles/ejhg2015273	FALSE	FALSE
NSSlide307.png	NS	https://www.nature.com/articles/ejhg2015273	FALSE	FALSE
NSSlide308.png	NS	https://www.nature.com/articles/ejhg2015273	FALSE	FALSE
NSSlide309.png	NS	https://www.nature.com/articles/ejhg2015273	FALSE	FALSE
NSSlide310.png	NS	https://healthresearchfunding.org/19-notable-noonan-syndrome-statistics/19-notable-noonan-syndrome-statistics-2/	FALSE	FALSE
NSSlide311.png	NS	https://www.semanticscholar.org/paper/Co-occurring-PTPN11-and-SOS1-gene-mutations-in-does-Brasil-Malaquias/70b637e129e90591ac3f9785e56f421877f06b85/figure/0	FALSE	FALSE
NSSlide312.png	NS	https://www.researchgate.net/figure/fig2_6656283	FALSE	FALSE
NSSlide313.png	NS	https://www.researchgate.net/figure/fig2_6656283	FALSE	FALSE
NSSlide314.png	NS	https://www.researchgate.net/figure/fig2_6656283	FALSE	FALSE
NSSlide315.png	NS	https://www.researchgate.net/figure/fig2_6656283	FALSE	FALSE
NSSlide316.png	NS	https://www.researchgate.net/figure/fig2_6656283	FALSE	FALSE
NSSlide317.png	NS	https://www.researchgate.net/figure/fig2_6656283	FALSE	FALSE
NSSlide318.png	NS	https://www.researchgate.net/figure/fig2_6656283	FALSE	FALSE
NSSlide319.png	NS	https://community.babycenter.com/post/a62851114/noonan-syndrome?page=2	FALSE	FALSE
NSSlide320.png	NS	https://community.babycenter.com/post/a62851114/noonan-syndrome?page=2	FALSE	FALSE
NSSlide321.png	NS	https://www.mkcommunityhub.com/post/noonan-syndrome-awareness-day-23rd-february	FALSE	FALSE
NSSlide322.png	NS	https://www.mkcommunityhub.com/post/noonan-syndrome-awareness-day-23rd-february	FALSE	FALSE
NSSlide323.png	NS	https://www.researchgate.net/publication/50349565_SOS1_Mutations_in_Noonan_Syndrome_Molecular_Spectrum_Structural_Insights_on_Pathogenic_Effects_and_Genotype-Phenotype_Correlations	FALSE	FALSE
NSSlide324.png	NS	https://www.researchgate.net/publication/50349565_SOS1_Mutations_in_Noonan_Syndrome_Molecular_Spectrum_Structural_Insights_on_Pathogenic_Effects_and_Genotype-Phenotype_Correlations	FALSE	FALSE
NSSlide325.png	NS	http://www.bioline.org.br/pdf?rw10006	FALSE	FALSE
NSSlide326.png	NS	https://positiveexposure.org/galleries/noonan-syndrome-2009-www-noonansyndrome-org/	FALSE	FALSE
NSSlide327.png	NS	https://www.iowapublicradio.org/show/talk-of-iowa/2015-08-18/noonan-the-most-common-medical-syndrome-youve-never-heard-of	FALSE	FALSE
NSSlide328.png	NS	https://wessland.com/Talking_With_Your_Child_About_Noonan_Syndrome.pdf	FALSE	FALSE
NSSlide329.png	NS	https://www.emaze.com/@AORQTTIZ	FALSE	FALSE
NSSlide330.png	NS	https://www.emaze.com/@AORQTTIZ	FALSE	FALSE
NSSlide331.png	NS	https://www.emaze.com/@AORQTTIZ	FALSE	FALSE
PWSSlide2.png	PWS	https://www.nature.com/articles/ng.158	FALSE	FALSE
PWSSlide3.png	PWS	https://link.springer.com/article/10.1007/s40618-015-0312-9	FALSE	FALSE
PWSSlide4.png	PWS	https://link.springer.com/article/10.1007/s12098-017-2386-1	FALSE	FALSE
PWSSlide5.png	PWS	https://link.springer.com/article/10.1007/s12098-017-2386-1	FALSE	FALSE
PWSSlide6.png	PWS	https://link.springer.com/article/10.1007/s12098-017-2386-1	FALSE	FALSE
PWSSlide7.png	PWS	https://link.springer.com/article/10.1007/s12098-017-2386-1	FALSE	FALSE
PWSSlide8.png	PWS	https://link.springer.com/article/10.1007/s12098-017-2386-1	FALSE	FALSE
PWSSlide9.png	PWS	https://link.springer.com/article/10.1007/s12098-017-2386-1	FALSE	FALSE
PWSSlide10.png	PWS	https://link.springer.com/article/10.1007/s12098-017-2386-1	FALSE	FALSE
PWSSlide11.png	PWS	https://people.com/health/beauty-pageant-winner-prader-willi-syndrome/	FALSE	FALSE
PWSSlide12.png	PWS	https://www.aruma.com.au/about-us/blog/myths-about-prader-willi-syndrome/	FALSE	FALSE
PWSSlide14.png	PWS	https://link.springer.com/referenceworkentry/10.1007%2F978-3-540-29676-8_1449	FALSE	FALSE
PWSSlide15.png	PWS	https://research.nhgri.nih.gov/atlas/condition/prader-willi-syndrome	FALSE	FALSE
PWSSlide16.png	PWS	https://research.nhgri.nih.gov/atlas/condition/prader-willi-syndrome	FALSE	FALSE
PWSSlide17.png	PWS	https://link.springer.com/referenceworkentry/10.1007%2F978-1-4939-2401-1_196	FALSE	FALSE
PWSSlide18.png	PWS	https://link.springer.com/referenceworkentry/10.1007%2F978-1-4939-2401-1_196	FALSE	FALSE
PWSSlide19.png	PWS	https://abcnews.go.com/Health/kids-stop-eating-life-prader-willi-syndrome/story?id=24985106	FALSE	FALSE
PWSSlide20.png	PWS	https://www.bbc.com/news/blogs-ouch-30433365	FALSE	FALSE
PWSSlide21.png	PWS	https://rcni.com/learning-disability-practice/evidence-and-practice/clinical/syndromes-prader-willi-syndrome-140846	FALSE	FALSE
PWSSlide22.png	PWS	https://advocates.org/pt/node/1285	FALSE	FALSE
PWSSlide23.png	PWS	https://www.nytimes.com/2015/01/25/magazine/food-is-a-death-sentence-to-these-kids.html	FALSE	FALSE
PWSSlide24.png	PWS	https://www.semanticscholar.org/paper/Prader%E2%80%93Willi-syndrome-Cassidy-Driscoll/87fbce7da6c83cd6ce075350da1c09af06f7476d	FALSE	FALSE
PWSSlide25.png	PWS	https://www.semanticscholar.org/paper/Prader%E2%80%93Willi-syndrome-Cassidy-Driscoll/87fbce7da6c83cd6ce075350da1c09af06f7476d	FALSE	FALSE
PWSSlide26.png	PWS	https://www.pws.org.nz/support-management/early-years	FALSE	FALSE
PWSSlide27.png	PWS	https://www.pwsausa.org/what-is-prader-willi-syndrome/	FALSE	FALSE
PWSSlide28.png	PWS	https://www.pwsausa.org/about-us/	FALSE	FALSE
PWSSlide29.png	PWS	https://praderwillinews.com/2019/07/25/partners-launch-landmark-natural-history-study-of-prader-willi-syndrome/	FALSE	FALSE
PWSSlide30.png	PWS	https://praderwillinews.com/2019/07/25/partners-launch-landmark-natural-history-study-of-prader-willi-syndrome/	FALSE	FALSE
PWSSlide31.png	PWS	https://mom.com/baby/29162-5-things-socal-mom-jessica-wants-you-know-what-its-raising-child-prader-willi-syndrome	FALSE	FALSE
PWSSlide32.png	PWS	uff.ufl.edu/giving-opportunities/018231-prader-willi-syndrome-research-fund/	FALSE	FALSE
PWSSlide33.png	PWS	https://onlinelibrary.wiley.com/doi/full/10.1002/ca.22686	FALSE	FALSE
PWSSlide34.png	PWS	https://onlinelibrary.wiley.com/doi/full/10.1002/ca.22686	FALSE	FALSE
PWSSlide35.png	PWS	https://prader-willi.de/pws/newborns-and-infants/?lang=en	FALSE	FALSE
PWSSlide36.png	PWS	https://prader-willi.de/pws/newborns-and-infants/?lang=en	FALSE	FALSE
PWSSlide37.png	PWS	https://prader-willi.de/pws/adults/?lang=en	FALSE	FALSE
PWSSlide38.png	PWS	https://prader-willi.de/pws/adults/?lang=en	FALSE	FALSE
PWSSlide39.png	PWS	https://prader-willi.de/pws/school-children/?lang=en	FALSE	FALSE
PWSSlide40.png	PWS	https://prader-willi.de/pws/school-children/?lang=en	FALSE	FALSE
PWSSlide41.png	PWS	https://prader-willi.de/pws/infants/?lang=en	FALSE	FALSE
PWSSlide42.png	PWS	https://prader-willi.de/pws/infants/?lang=en	FALSE	FALSE
PWSSlide43.png	PWS	https://www.nature.com/articles/ejhg2008165	FALSE	FALSE
PWSSlide45.png	PWS	https://www.nature.com/articles/ejhg2008165	FALSE	FALSE
PWSSlide46.png	PWS	https://www.irishcentral.com/news/irishman-carer-brother-prader-willi-syndrome-autism	FALSE	FALSE
PWSSlide47.png	PWS	https://pubmed.ncbi.nlm.nih.gov/31333129/	FALSE	FALSE
PWSSlide48.png	PWS	https://pubmed.ncbi.nlm.nih.gov/31333129/	FALSE	FALSE
PWSSlide49.png	PWS	https://pubmed.ncbi.nlm.nih.gov/16156341/	FALSE	FALSE
PWSSlide50.png	PWS	https://www.fpwr.org/about-prader-willi-syndrome#learn_more	FALSE	FALSE
PWSSlide51.png	PWS	http://www.indianpediatrics.net/sep2019/sep-789-791.htm	FALSE	FALSE
PWSSlide52.png	PWS	https://www.gillettechildrens.org/khm/roberts-life-with-prader-willi-syndrome-a-rare-disease-story	FALSE	FALSE
PWSSlide53.png	PWS	https://www.ncbi.nlm.nih.gov/pmc/articles/PMC5493042/	FALSE	FALSE
PWSSlide54.png	PWS	https://www.ncbi.nlm.nih.gov/pmc/articles/PMC5493042/	FALSE	FALSE
PWSSlide55.png	PWS	https://www.nature.com/articles/5200997	FALSE	FALSE
PWSSlide56.png	PWS	https://www.nature.com/articles/5200997	FALSE	FALSE
[truncated: 1,105 more rows]

## Sheet: eTable 2
eTable 2. Table of residents’ demographics and initial confidence level for Kabuki and Noonan syndrome surveys. Avg: average; GAN: generative adversarial network; PGY: post-graduate year; Trans strips: transformation strips.
Kabuki syndrome​					Noonan syndrome​
Type of education intervention	Type of pediatric program	Year in pediatric ​ program	Self-reported initial confidence rating ​ for assessing Kabuki syndrome	Type of education intervention	Type of pediatric program	Year in pediatric ​program	Self-reported initial confidence rating ​ for assessing Noonan syndrome
Text-only ​ (%) n=22	17 Categorical ​ 5 Combined	2.32 PGY avg ​ 4 PGY-1 ​ 8 PGY-2 ​ 9 PGY-3 ​ 1 PGY-4	21 (95.4) Not confident ​ 1(4.6) Somewhat confident	Text-only ​(%) n=25	18 Categorical ​ 6 Combined ​ 1 Not reported	2.20 PGY avg​ 5 PGY-1 ​ 11 PGY-2 ​ 8 PGY-3 ​ 1 PGY-4	12 (48.0) Not confident ​ 13 (52.0) Somewhat confident
Text + ​ Real images (%) ​ n=26	​ 20 Categorical ​ 5 Combined ​ 1 Not reported	2.04 PGY avg​ 7 PGY-1 ​ 12 PGY-2 ​ 6 PGY-3 ​ 1 PGY-4 ​	24 (92.3) Not confident ​ 2 (7.7) Somewhat confident	Text + ​ Real images ​(%) n=23	22 Categorical ​ 1 Combined	2.04 PGY avg​ 6 PGY-1 ​ 11 PGY-2 ​ 5 PGY-3 ​ 1 PGY-4	10 (43.5) Not confident ​ 12 (52.2) Somewhat confident ​ 1 (4.3) Confident
Text + ​ GAN images (%) n=31	28 Categorical ​ 3 Combined	1.97 PGY avg ​ 12 PGY-1 ​ 9 PGY-2 ​ 9 PGY-3 ​ 1 PGY-4	25 (80.6) Not confident ​ 6 (19.4) Somewhat confident	Text + ​ GAN images (%)​ n=25	23 Categorical ​ 2 Combined	2.00 PGY avg ​ 9 PGY-1 ​ 8 PGY-2 ​ 7 PGY-3 ​ 1 PGY-4	12 (48.0) Not confident ​ 10 (40.0) Somewhat confident ​ 3 (12.0) Confident
Text + Trans strips (%) ​ n=27	21 Categorical ​ 6 Combined	2.11 PGY avg ​ 8 PGY-1 ​ 9 PGY-2 ​ 9 PGY-3 ​ 1 PGY-4	24 (88.9) Not confident ​ 3 (11.1) Somewhat confident	Text + Trans strips (%) ​ n=29	24 Categorical ​ 5 Combined	2.06 PGY avg 9 PGY-1 ​ 10 PGY-2 ​ 9 PGY-3 ​ 1 PGY-4	18 (62.1) Not confident ​ 10 (34.5) Somewhat confident ​ 1 (3.4) Confident

## Sheet: eTable 7
eTable 7. Self-reported influence of age, gender, and ancestry on syndromic facial characteristics prior to interventions as well as after each intervention type. *One participant did not answer in each of the following: the KS pre-intervention question on Age, KS post-intervention questions on gender and ancestry, and NS post-intervention questions in Text + GAN image group. GAN: generative adve…
Kabuki syndrome​								Noonan syndrome​
		Pre-intervention	Post-Intervention							Pre-intervention	Post-Intervention
​	​	All interventions n=105*/106	Text only​ n=22	Text + Real images​ n=25*/26	Text ​+ GAN images n-31	Text ​+ Trans strips n=27	All interventions​ n=106	​	​	All interventions n=102	Text only n=25	Text ​+ Real images n=23	Text ​+ GAN images n=24*	Text + Trans strips n=29	All interventions​ n=101*
Age	Unsure​ (%)	76 (72.4)	0 (0)	0 (0)	0 (0)	0 (0)	0 (0)	Age	Unsure​ (%)	34 (33.3)	0 (0)	0 (0)	0 (0)	0 (0)	0 (0)
	Little to no influence​ (%)	4 (3.9)	5 (22.7)	3 (11.5)	10 (32.3)​	4 (14.8)	22 (20.8)		Little to no influence​ (%)	8 (7.8)	1 (4.0)​	0 (0)	5 (20.8)​	4 (13.8%)	10 (9.9)​
	Some influence​ (%)	18 (17.1)	10 (45.4)​	16 (61.5)	15 (48.4)​	19 (70.4)	60 (56.6)		Some influence​ (%)	48 (47.1)	18 (72.0)	16 (69.6)	16 (66.7)​	22 (75.8)	72 (70.3)​
	Greatly influence​ (%)	7 (6.7)	7 (31.8)​	7 (26.9)	6 (19.4)​	4 (14.8)	24 (22.6)		Greatly influence​ (%)	12 (11.7)	6 (24.0)	7 (30.4)	4 (16.7)	3 (10.3%)	19 (17.8)​
G​ender	Unsure​ (%)	83 (78.3)	0 (0)	0 (0)	0 (0)	0 (0)	0 (0)	Gender	Unsure​ (%)	41 (40.2)	0 (0)	0 (0)	0 (0)	0 (0)	0 (0)
	Little to no influence​ (%)	7 (6.6)	7 (31.8)	14 (56.0)	16 (51.6)​	13 (48.2)	50 (47.6)		Little to no influence​ (%)	23 (22.5)	3 (12.0)​	10 (43.5)​	8 (33.3)	9 (31.0%)	30 (29.7)
	Some influence​ (%)	13 (12.3)	13 (59.1)	9 (36.0)​	12 (38.7)​	13 (48.2)	47 (44.8)​		Some influence​ (%)	32 (31.4)	17 (68.0)	12 (52.2)​	12 ( 50.0)​	18 (62.1%)	59 (58.4)​
	Greatly influence​ (%)	3 (2.8)	2 (9.1)	2 (8.0)​	3 (9.7)​	1 (3.7)	8 (7.6)		Greatly influence​ (%)	6 (5.9)	5 (20.0)	1 (4.3)	4 (16.7)​	2 (6.9)​	12 (11.9)
Ancestry	Unsure​ (%)	78 (73.6)	0 (0)	0 (0)	0 (0)	0 (0)	0 (0)	Ancestry	Unsure​ (%)	45 (44.1)	0 (0)	0 (0)	0 (0)	0 (0)	0 (0)
	Little to no influence​ (%)	4 (3.8)	4 (18.2)	4 (16.0) ​	8 (25.8)​	10 (37.0)	30 (28.6)		Little to no influence​ (%)	20 (19.6)	6 (24.0)​	7 (30.4) ​	5 ( 20.8)​	9 (31.0)​	27 (26.7)​
	Some influence​ (%)	18 (17.0)	13 (59.1)​	18 (72.0)​	18 (58.1)​	14 (51.8)	59 (56.2)		Some influence​ (%)	30 (29.4)	11 (44.0)​	13 (56.5)	14 ( 58.3)​	15 (51.7)​	53 (52.5)
	Greatly influence​ (%)	6 (5.7)	5 (22.7)	3 (12.0)	5 (16.1)	11.1%​	16 (15.2)		Greatly influence​ (%)	7 (6.9)	8 (32.0)​	3 (23.1)​	5 (20.8)	5 (17.2)	21 (20.8)
